# Supplementary material for: Unsupervised inference approach to facial attractiveness
Source: PeerJ. 2020 Oct 28;8:e10210. doi: 10.7717/peerj.10210 (PMC7602690; doi:10.7717/peerj.10210)
Supplement: Supplemental Information 1 — Jupyter Python scripts and modules used to implement the inference models and to analyse the data. [file peerj-08-10210-s001.gz]

Archive with 42 entries (38 files):
- ARTICLE2_CODES
- ARTICLE2_CODES/inference2class.py
- ARTICLE2_CODES/._.DS_Store
- ARTICLE2_CODES/.DS_Store
- ARTICLE2_CODES/GRBM_fpr_vs_tpr_NHNV1_AuROC_0.84.dat
- ARTICLE2_CODES/._maxent_fpr_vs_tpr_nonredundant_gauss.dat
- ARTICLE2_CODES/maxent_fpr_vs_tpr_nonredundant_gauss.dat
- ARTICLE2_CODES/._Random_Forest
- ARTICLE2_CODES/Random_Forest
- ARTICLE2_CODES/deltas_all.dat.npy
- ARTICLE2_CODES/inference2class.pyc
- ARTICLE2_CODES/deltas_M.dat.npy
- ARTICLE2_CODES/analyseData.py
- ARTICLE2_CODES/analyseData.pyc
- ARTICLE2_CODES/inference_harmonic_public.ipynb
- ARTICLE2_CODES/README.txt
- ARTICLE2_CODES/._maxent_fpr_vs_tpr_nonredundant.dat
- ARTICLE2_CODES/maxent_fpr_vs_tpr_nonredundant.dat
- ARTICLE2_CODES/.ipynb_checkpoints
- ARTICLE2_CODES/GRBM_fpr_vs_tpr_NHNV10_AuROC_0.988.dat
- ARTICLE2_CODES/rs_av.dat.npy
- ARTICLE2_CODES/deltas_F.dat.npy
- ARTICLE2_CODES/.ipynb_checkpoints/inference_harmonic_public-checkpoint.ipynb
- ARTICLE2_CODES/.ipynb_checkpoints/analysisInference2_summary-checkpoint.ipynb
- ARTICLE2_CODES/Random_Forest/._.DS_Store
- ARTICLE2_CODES/Random_Forest/.DS_Store
- ARTICLE2_CODES/Random_Forest/._train_concatenated.dat.npy
- ARTICLE2_CODES/Random_Forest/train_concatenated.dat.npy
- ARTICLE2_CODES/Random_Forest/._true_scores.dat.npy
- ARTICLE2_CODES/Random_Forest/true_scores.dat.npy
- ARTICLE2_CODES/Random_Forest/._test_concatenated.dat.npy
- ARTICLE2_CODES/Random_Forest/test_concatenated.dat.npy
- ARTICLE2_CODES/Random_Forest/._RF_volti.ipynb
- ARTICLE2_CODES/Random_Forest/RF_volti.ipynb
- ARTICLE2_CODES/Random_Forest/._true_scores_test.dat.npy
- ARTICLE2_CODES/Random_Forest/true_scores_test.dat.npy
- ARTICLE2_CODES/Random_Forest/._.ipynb_checkpoints
- ARTICLE2_CODES/Random_Forest/.ipynb_checkpoints
- ARTICLE2_CODES/Random_Forest/._fpr_tpr.txt
- ARTICLE2_CODES/Random_Forest/fpr_tpr.txt
- ARTICLE2_CODES/Random_Forest/.ipynb_checkpoints/._RF_volti-checkpoint.ipynb
- ARTICLE2_CODES/Random_Forest/.ipynb_checkpoints/RF_volti-checkpoint.ipynb
