# Supplementary material for: Unsupervised inference approach to facial attractiveness
Source: PeerJ. 2020 Oct 28;8:e10210. doi: 10.7717/peerj.10210 (PMC7602690; doi:10.7717/peerj.10210)
Supplement: Supplemental Information 1 — Jupyter Python scripts and modules used to implement the inference models and to analyse the data. [file peerj-08-10210-s001.gz › ARTICLE2_CODES/inference2class.py]

import analyseData
import numpy as np
import copy 
import math

from random import sample

from math import pi

def dot(v1,v2):
    return np.dot(v1,v2)
def dotx(v1,v2):
    return v1[0]*v2[0]
def doty(v1,v2):
    return v1[1]*v2[1]
def doty(v1,v2):
    return v1[1]*v2[1]
def dotxy(v1,v2):
    return v1[0]*v2[1]


def transversedot(v1,v2):
    return v1[0]*v2[1]-v1[1]*v2[0]
#    return np.linalg.norm(np.dot(v1,v2))
#    v1v2=np.dot(v1,v2)
#    return v1v2/np.linalg.norm(v1v2)

def correlation2haromnic(deltas_flat,funzione=dot):
    S,nland,pippo=np.shape(deltas_flat)
    medie=np.average(deltas_flat,axis=0)
    C=np.zeros((nland,nland))
    for i in range(nland):
        for j in range(nland):
#            if [i,j] != [dove(12,listofrestrictedlandmarks),dove(7,listofrestrictedlandmarks)] and \
#            [i,j] != [dove(10,listofrestrictedlandmarks),dove(9,listofrestrictedlandmarks)]:
            myarray=[funzione(deltas_flat[s,i],deltas_flat[s,j]) for s in range(S) ] 
#            else:
#            myarray=[deltas_flat[s,i,0]*deltas_flat[s,j,0] for s in range(S) ] 

            C[i,j]=np.average( myarray ) - funzione(medie[i],medie[j])
#            C[j,i]=C[i,j]
    return C

# the argument should be [Nvoters,Nfacespervoter,D]
def BootstrapC2harmonic(facce,funzione=dot,B=200):
    nv=np.shape(facce)[0]
    n=np.shape(facce[0])[0]
    D=len(facce[0,0])
    Cstd=np.zeros((D,D))
    Cav=np.zeros((D,D))

    
    for b in range(B):
        indiciv=nv*np.random.sample((nv)) 
        indiciv=np.array(indiciv,dtype=int)
        indicif=n*np.random.sample((nv)) 
        indicif=np.array(indicif,dtype=int)

        pop=[]
        for indicef,indicev in zip(indicif,indiciv):
            pop.append(facce[indicev,indicef])
        pop=np.array(pop)
        thisC=correlation2haromnic(pop,funzione=funzione)
        Cav+=thisC
        Cstd+=thisC**2
    Cav/=B
    Cstd/=B
    Cstd-=Cav**2
    return Cav,np.sqrt(Cstd)

# the argument should be [Nsamples,D]
def BootstrapC2harmonic_flat(facce,B=200):
    S,D=np.shape(facce)
    Cstd=np.zeros((D,D))
    Cav=np.zeros((D,D))
    
    for b in range(B):
        indiciS=np.array(S*np.random.sample((S)),dtype='int')
        pop=np.copy(facce[indiciS])
        media=np.average(pop,axis=0)
        thisC=np.dot(pop.T,pop)/S-np.outer(media,media)
        Cav+=thisC
        Cstd+=thisC**2
    Cav/=B
    Cstd/=B
    Cstd-=Cav**2
    return Cav,np.sqrt(Cstd)


# the argument should be [Nvoters,Nfacespervoter,D]
def BootstrapJ2harmonic(facce,standarise=True,funzione=dot,soglia=1.0E-8,B=100):
    nv=np.shape(facce)[0]
    n=np.shape(facce[0])[0]
    D=len(facce[0,0])
    Jstd=np.zeros((D,D))
    Jav=np.zeros((D,D))

    
    for b in range(B):
        indiciv=nv*np.random.sample((nv)) 
        indiciv=np.array(indiciv,dtype=int)
        indicif=n*np.random.sample((nv)) 
        indicif=np.array(indicif,dtype=int)

        pop=[]
        for indicef,indicev in zip(indicif,indiciv):
            pop.append(facce[indicev,indicef])
        pop=np.array(pop)
        thisC=correlation2haromnic(pop,funzione=funzione)
        if standarise:
            thisC/=np.outer(np.sqrt(np.diag(thisC)),np.sqrt(np.diag(thisC)))
        thisJ=analyseData.pseudo_inverse(thisC,soglia=soglia,allinfo=False,plot=False,silent=True)
        Jav+=thisJ
        Jstd+=thisJ**2
    Jav/=B
    Jstd/=B
    Jstd-=Jav**2
    return Jav,np.sqrt(Jstd)


# the argument should be [Nvoters,Nfacespervoter,D]
def BootstrapJxy(facce,soglia=1.0E-8,B=100):
    nv=np.shape(facce)[0]
    n=np.shape(facce[0])[0]
    D=len(facce[0,0])
    Jstd=np.zeros((D,D))
    Jav=np.zeros((D,D))

    
    for b in range(B):
        indiciv=nv*np.random.sample((nv)) 
        indiciv=np.array(indiciv,dtype=int)
        indicif=n*np.random.sample((nv)) 
        indicif=np.array(indicif,dtype=int)

        pop=[]
        for indicef,indicev in zip(indicif,indiciv):
            pop.append(facce[indicev,indicef])
        pop=np.array(pop)
        thisCxy=correlation2haromnic(pop,funzione=dotxy)
        thisCx=correlation2haromnic(pop,funzione=dotx)
        thisCy=correlation2haromnic(pop,funzione=doty)
        thisJx=analyseData.pseudo_inverse(thisCx,soglia=soglia,allinfo=False,plot=False,silent=True)
        thisJy=analyseData.pseudo_inverse(thisCy,soglia=soglia,allinfo=False,plot=False,silent=True)
        thisJ=np.dot(thisJx,np.dot(thisCxy,thisJy))
        Jav+=thisJ
        Jstd+=thisJ**2
    Jav/=B
    Jstd/=B
    Jstd-=Jav**2
    return -Jav,np.sqrt(Jstd)


def dove(indice,lista):
    return np.where(np.array(lista)==indice)[0]


def create_deltas(landmarks,facelength,origin,average=None):
    Nv,N,D=np.shape(landmarks)
    nland=D/2
    landmarksr=np.reshape(landmarks,(Nv*N,D))
    rs=np.zeros((Nv,N,nland,2))
    rs_flat=np.zeros((Nv*N,nland,2))
    rs[:,:,:,0]   =( landmarks[:,:,:D/2] - origin[0] )/facelength
    rs[:,:,:,1]   =( landmarks[:,:,D/2:] - origin[1] )/facelength
    rs_flat[:,:,0]=( landmarksr[:,:D/2] - origin[0] )/facelength
    rs_flat[:,:,1]=( landmarksr[:,D/2:] - origin[1] )/facelength
    if average is None:
        rs_av=np.average(rs_flat,axis=0)
    else:
        rs_av=np.copy(average)
    deltas=rs-rs_av
    deltas_flat=rs_flat-rs_av
    return deltas,deltas_flat

#mixing subject and population
def create_maxentmodel_flat_variousmodels(deltas_flat,sogliadot=1.0E-6,sogliax=1.0E-6,sogliay=1.0E-6,sogliaxy=1.0E-2):
    Cdot=correlation2haromnic(deltas_flat,funzione=dot)
    Cx=correlation2haromnic(deltas_flat,funzione=dotx)
    Cy=correlation2haromnic(deltas_flat,funzione=doty)
    Cxy=correlation2haromnic(deltas_flat,funzione=dotxy)

    deltas_flat_xy=np.concatenate((deltas_flat[:,:,0],deltas_flat[:,:,1]),axis=1)  
    Cfull=analyseData.correlation2distances(deltas_flat_xy)
    sogliafull=np.max([sogliax,sogliay,sogliaxy])
    Jfull,eigenvalsfull,eigenvecs=analyseData.pseudo_inverse(Cfull,soglia=sogliadot,allinfo=True,plot=False,silent=True)
    
    Jdot,eigenvalsdot,eigenvecs=analyseData.pseudo_inverse(Cdot,soglia=sogliadot,allinfo=True,plot=False,silent=True)
    Jx,eigenvalsx,eigenvecs=analyseData.pseudo_inverse(Cx,soglia=sogliax,allinfo=True,plot=False,silent=True)
    Jy,eigenvalsy,eigenvecs=analyseData.pseudo_inverse(Cy,soglia=sogliay,allinfo=True,plot=False,silent=True)

    pippo,eigenvalsxy,eigenvecs=analyseData.pseudo_inverse(Cxy,soglia=sogliaxy,allinfo=True,plot=False,silent=True)
    Jxy=-np.dot(np.dot(Jx,Cxy),Jy)

    return Jdot,Jx,Jy,Jxy,Jfull

#mixing subject and population
#takes as argument the flattened vector of (general) coordinates
def create_maxentmodel_flat_full(deltas_flat,soglia):
    Cfull=analyseData.correlation2distances(deltas_flat)
    sogliafull=soglia
    Jfull,eigenvalsfull,eigenvecs=analyseData.pseudo_inverse(Cfull,soglia=soglia,allinfo=True,plot=False,silent=True)
    averages=np.average(deltas_flat,axis=0)
    hfull=np.dot(Jfull,averages)
    return Jfull,hfull


#mixing subject and population
def create_maxentmodel_flat_bootstrap(deltas_flat,sogliafull,B=200,fields=False):
    deltas_flat_xy=np.concatenate((deltas_flat[:,:,0],deltas_flat[:,:,1]),axis=1)  
    S,D=np.shape(deltas_flat_xy)

    Jav =np.zeros((D,D))
    Jstd=np.zeros((D,D))

    if fields:
        hav=np.zeros((D))
        hstd=np.zeros((D))
        averages=np.average(deltas_flat_xy,axis=0)

        for b in range(B):
            indiciS=np.array(S*np.random.sample((S)) , dtype='int')
            pop=np.copy( deltas_flat_xy[indiciS] )
            thisC=analyseData.correlation2distances(pop)
            thisJ=analyseData.pseudo_inverse(thisC,soglia=sogliafull,allinfo=False,plot=False,silent=True)
            Jav+=thisJ
            Jstd+=thisJ**2        
            thish=np.dot(thisJ,averages)
            hav+=thish
            hstd+=thish**2.
        hav/=B
        hstd/=B
        hstd-=hav**2
        hstd=np.sqrt(hstd)


    else:

        for b in range(B):
            indiciS=np.array(S*np.random.sample((S)) , dtype='int')
            pop=np.copy( deltas_flat_xy[indiciS] )
            thisC=analyseData.correlation2distances(pop)
            thisJ=analyseData.pseudo_inverse(thisC,soglia=sogliafull,allinfo=False,plot=False,silent=True)
            Jav+=thisJ
            Jstd+=thisJ**2
    Jav/=B
    Jstd/=B
    Jstd-=Jav**2
    Jstd=np.sqrt(Jstd)
    if fields:
        return Jav,Jstd,hav,hstd
    return Jav,Jstd


def create_maxentmodel_bootstrap(deltas,sogliadot=1.0E-6,sogliax=1.0E-6,sogliay=1.0E-6,sogliaxy=1.0E-6,B=200):

    deltas_flat_xy=np.concatenate((deltas[:,:,:,0],deltas[:,:,:,1]),axis=2)  
    nv,N,D=np.shape(deltas_flat_xy)
    sogliafull=np.max([sogliax,sogliay,sogliaxy]) #prima o poi questo va modificato dappertutto

    Jav =np.zeros((D,D))
    Jstd=np.zeros((D,D))

    for b in range(B):
        indiciv=nv*np.random.sample((nv)) 
        indiciv=np.array(indiciv,dtype=int)
        indicif=N*np.random.sample((nv)) 
        indicif=np.array(indicif,dtype=int)

        pop=[]
        for indicef,indicev in zip(indicif,indiciv):
            pop.append(deltas_flat_xy[indicev,indicef])
        pop=np.array(pop)
        thisC=analyseData.correlation2distances(pop)
        thisJ=analyseData.pseudo_inverse(thisC,soglia=sogliafull,allinfo=False,plot=False,silent=True)
        Jav+=thisJ
        Jstd+=thisJ**2
    Jav/=B
    Jstd/=B
    Jstd-=Jav**2
    Jstd=np.sqrt(Jstd)
    return Jav,Jstd


################################################################################33
#this function recieves vectors of concatenated x and y coordinates, i,e, of dimension [2*nland]
#deltas_set_conc=np.concatenate((deltas_set[:,:,0],deltas_set[:,:,1]),axis=1)
def likelihood(delta_xy_conc,J,h,soglia,logz):
    H=0.5 * np.dot(delta_xy_conc.T,np.dot(J,delta_xy_conc)) +  np.dot(delta_xy_conc.T,h)
    return -H-logz

def logZ(J,h,soglia):
    D=len(h)
    Jinverse,spectrumJ,pippo2=analyseData.pseudo_inverse(J,soglia=soglia,spectrum=False,\
                                                       allinfo=True,plot=False,silent=True)
    pseudodetJ=np.sum(np.log(spectrumJ))
    r=len(spectrumJ)
    return +0.5*r*np.log(2.*np.pi) - 0.5*pseudodetJ + 0.5*np.dot( np.dot(h.T,Jinverse) , h )
################################################################################33


#############################################################################################################
class maxent_harmonic_flat():
    def __init__(self, deltas_flat,sogliadot=1.0E-6,sogliax=1.0E-6,sogliay=1.0E-6,sogliaxy=1.0E-6):

        self.Jdot,self.Jx,self.Jy,self.Jxy,self.Jfull=\
        create_maxentmodel_flat_variousmodels(deltas_flat,sogliadot=sogliadot,sogliax=sogliax,sogliay=sogliay,sogliaxy=sogliaxy)

#        self.Jav,self.Jstd=create_maxentmodel_flat_bootstrap(deltas_flat,sogliadot=sogliadot,sogliax=sogliax,sogliay=sogliay,sogliaxy=sogliaxy,B=200)

        self.sogliafull=np.max([sogliax,sogliay,sogliaxy]) #prima o poi questo va modificato dappertutto

        deltas_flat_conc=np.concatenate((deltas_flat[:,:,0],deltas_flat[:,:,1]),axis=1)  
        self.averages=np.average(deltas_flat_conc,axis=0)
        self.hfull=np.dot(self.Jfull,self.averages)
        
        self.logz=logZ(self.Jfull,self.hfull,self.sogliafull)

        self.C2av,self.C2std=BootstrapC2harmonic_flat(deltas_flat_conc)
        self.tvalueC2=self.C2av/(self.C2std+1.0E-6)

    #using the "full" model, i.e., no approximation
    def compute_likelihoods(self,deltas_set):
        likelihoods=[ likelihood(el,self.Jfull,self.hfull,self.sogliafull,self.logz) for el in deltas_set]
        return np.array(likelihoods)
 

    #the functions that compute the likelihood recieve concatenated x and y coordinates, i,e, of dimension [nv*N,2*nland]
    def compute_likelihoods_appr(self,deltas_set): # approximation Cxy<<Cxx
        D=np.shape(deltas_set)[-1]
        myJ=np.zeros((D,D))
        myJ[:D/2,:D/2]=np.copy(self.Jx   )
        myJ[D/2:,D/2:]=np.copy(self.Jy   )
        myJ[:D/2,D/2:]=np.copy(self.Jxy  )
        myJ[D/2:,:D/2]=np.copy(self.Jxy.T)
        myh=np.dot(myJ , np.average(deltas_set,axis=0) ) #inference of the field h=J.<x>
        logz=logZ(myJ,myh,self.sogliafull)
        likelihoods=\
        [ likelihood(el,myJ,myh,self.sogliafull,logz) \
         for el in deltas_set]
        self.logz_appr=logz
        return np.array(likelihoods)

    def compute_likelihoods_modelXY(self,deltas_set): # approximation Cxy=0
        D=np.shape(deltas_set)[-1]
        myJ=np.zeros((D,D))
        myJ[:D/2,:D/2]=np.copy(self.Jx   )
        myJ[D/2:,D/2:]=np.copy(self.Jy   )
        myh=np.dot(myJ , np.average(deltas_set,axis=0) ) #inference of the field h=J.<x>
        logz=logZ(myJ,myh,self.sogliafull)
        likelihoods=\
        [ likelihood(el,myJ,myh,self.sogliafull,logz) \
         for el in deltas_set]
        self.logz_modelxy=logz
        return np.array(likelihoods)

    def compute_likelihoods_modeldot(self,deltas_set): # the 'dot' approximation
        D=np.shape(deltas_set)[-1]
        myJ=np.zeros((D,D))
        myJ[:D/2,:D/2]=np.copy(self.Jdot   )
        myJ[D/2:,D/2:]=np.copy(self.Jdot   )
        myh=np.dot(myJ , np.average(deltas_set,axis=0) ) #inference of the field h=J.<x>
        logz=logZ(myJ,myh,self.sogliafull)
        likelihoods=\
        [ likelihood(el,myJ,myh,self.sogliafull,logz) \
         for el in deltas_set]
        self.logz_modeldot=logz
        return np.array(likelihoods)

    def maxentmodel_tthreshold(self,tthreshold=1.0):
        indici=np.where( np.abs(self.tvalueC2) < tthreshold )
        thisC2=np.copy(self.C2av)
        thisC2[indici]=0.
        self.Jfull,eigenvalsfull,eigenvecs=analyseData.pseudo_inverse(thisC2,soglia=self.sogliafull,allinfo=True,plot=False,silent=True)

        self.hfull=np.dot(self.Jfull,self.averages)
        
        self.logz=logZ(self.Jfull,self.hfull,self.sogliafull)
        


#############################################################################################################


#############################################################################################################
class maxent_harmonic_intersubject():
    def __init__(self, deltas,sogliadot=1.0E-6,sogliax=1.0E-6,sogliay=1.0E-6,sogliaxy=1.0E-2):
        self.Jav,self.Jstd=\
        create_maxentmodel_bootstrap(deltas,sogliadot=sogliadot,sogliax=sogliax,sogliay=sogliay,sogliaxy=sogliaxy,B=200)

        self.deltas_conc_xy=np.concatenate((deltas[:,:,:,0],deltas[:,:,:,1]),axis=2)

        self.h=np.dot(self.Jav, np.average(self.deltas_conc_xy,axis=(0,1)) )
        
        self.soglia=np.max([sogliax,sogliay,sogliaxy])

        self.logz=logZ(self.Jav,self.h,self.soglia)

    #the function that compute the likelihood recieve concatenated x and y coordinates, i,e, of dimension [nv,N,2*nland]
    def compute_likelihoods(self,deltas_set):
        likelihoods=[ likelihood(el,self.Jav,self.h,self.soglia,self.logz) for el in deltas_set]
        return np.array(likelihoods)
