# Supplementary material for: Unsupervised inference approach to facial attractiveness
Source: PeerJ. 2020 Oct 28;8:e10210. doi: 10.7717/peerj.10210 (PMC7602690; doi:10.7717/peerj.10210)
Supplement: Supplemental Information 1 — Jupyter Python scripts and modules used to implement the inference models and to analyse the data. [file peerj-08-10210-s001.gz › ARTICLE2_CODES/GRBM_fpr_vs_tpr_NHNV1_AuROC_0.84.dat]

0.000000000000000000e+00 0.000000000000000000e+00 0.000000000000000000e+00 4.329004329004329001e-03 4.329004329004329001e-03 8.658008658008658001e-03 8.658008658008658001e-03 1.298701298701298787e-02 1.298701298701298787e-02 1.731601731601731600e-02 1.731601731601731600e-02 1.731601731601731600e-02 1.731601731601731600e-02 2.164502164502164414e-02 2.164502164502164414e-02 2.597402597402597574e-02 2.597402597402597574e-02 3.030303030303030387e-02 3.030303030303030387e-02 3.463203463203463200e-02 3.463203463203463200e-02 3.463203463203463200e-02 3.463203463203463200e-02 3.896103896103896014e-02 3.896103896103896014e-02 4.329004329004328827e-02 4.329004329004328827e-02 4.329004329004328827e-02 4.761904761904761640e-02 4.761904761904761640e-02 5.194805194805195148e-02 5.194805194805195148e-02 5.627705627705627961e-02 5.627705627705627961e-02 6.060606060606060774e-02 6.060606060606060774e-02 6.493506493506492894e-02 6.493506493506492894e-02 6.926406926406926401e-02 6.926406926406926401e-02 7.359307359307359908e-02 7.359307359307359908e-02 7.792207792207792028e-02 7.792207792207792028e-02 8.225108225108225535e-02 8.225108225108225535e-02 9.090909090909091161e-02 9.090909090909091161e-02 9.956709956709956788e-02 9.956709956709956788e-02 1.038961038961039030e-01 1.038961038961039030e-01 1.125541125541125592e-01 1.125541125541125592e-01 1.168831168831168804e-01 1.168831168831168804e-01 1.255411255411255367e-01 1.255411255411255367e-01 1.341991341991342068e-01 1.341991341991342068e-01 1.385281385281385280e-01 1.385281385281385280e-01 1.428571428571428492e-01 1.428571428571428492e-01 1.471861471861471982e-01 1.471861471861471982e-01 1.645021645021645107e-01 1.645021645021645107e-01 1.688311688311688319e-01 1.688311688311688319e-01 1.731601731601731531e-01 1.731601731601731531e-01 1.774891774891775020e-01 1.774891774891775020e-01 1.861471861471861444e-01 1.861471861471861444e-01 1.948051948051948146e-01 1.948051948051948146e-01 1.991341991341991358e-01 1.991341991341991358e-01 2.077922077922078059e-01 2.077922077922078059e-01 2.121212121212121271e-01 2.121212121212121271e-01 2.164502164502164483e-01 2.164502164502164483e-01 2.207792207792207695e-01 2.207792207792207695e-01 2.294372294372294396e-01 2.294372294372294396e-01 2.380952380952380820e-01 2.380952380952380820e-01 2.467532467532467522e-01 2.467532467532467522e-01 2.597402597402597157e-01 2.597402597402597157e-01 2.640692640692640647e-01 2.640692640692640647e-01 2.813852813852814050e-01 2.813852813852814050e-01 2.943722943722943963e-01 2.943722943722943963e-01 2.987012987012986898e-01 2.987012987012986898e-01 3.030303030303030387e-01 3.030303030303030387e-01 3.116883116883116811e-01 3.116883116883116811e-01 3.246753246753246724e-01 3.246753246753246724e-01 3.290043290043290214e-01 3.290043290043290214e-01 3.333333333333333148e-01 3.333333333333333148e-01 3.376623376623376638e-01 3.376623376623376638e-01 3.419913419913420127e-01 3.419913419913420127e-01 3.463203463203463062e-01 3.463203463203463062e-01 3.506493506493506551e-01 3.506493506493506551e-01 3.636363636363636465e-01 3.636363636363636465e-01 3.722943722943722888e-01 3.722943722943722888e-01 3.809523809523809312e-01 3.809523809523809312e-01 3.852813852813852802e-01 3.852813852813852802e-01 3.939393939393939226e-01 3.939393939393939226e-01 4.285714285714285476e-01 4.285714285714285476e-01 4.329004329004328966e-01 4.329004329004328966e-01 4.372294372294372455e-01 4.372294372294372455e-01 4.415584415584415390e-01 4.415584415584415390e-01 4.935064935064935043e-01 4.935064935064935043e-01 4.978354978354978533e-01 4.978354978354978533e-01 5.021645021645021467e-01 5.021645021645021467e-01 5.454545454545454142e-01 5.454545454545454142e-01 5.541125541125541121e-01 5.541125541125541121e-01 5.887445887445887927e-01 5.887445887445887927e-01 5.930735930735930861e-01 5.930735930735930861e-01 6.190476190476190688e-01 6.190476190476190688e-01 6.233766233766233622e-01 6.233766233766233622e-01 6.796536796536796210e-01 6.796536796536796210e-01 6.883116883116883189e-01 6.883116883116883189e-01 7.316017316017315864e-01 7.316017316017315864e-01 7.619047619047618625e-01 7.619047619047618625e-01 7.835497835497835517e-01 7.835497835497835517e-01 7.878787878787878451e-01 7.878787878787878451e-01 8.398268398268398105e-01 8.398268398268398105e-01 8.614718614718614997e-01 8.614718614718614997e-01 9.220779220779220520e-01 9.220779220779220520e-01 1.000000000000000000e+00
0.000000000000000000e+00 2.915451895043731732e-03 1.895043731778425777e-01 1.895043731778425777e-01 1.953352769679300160e-01 1.953352769679300160e-01 2.215743440233236272e-01 2.215743440233236272e-01 2.332361516034985316e-01 2.332361516034985316e-01 2.478134110787172106e-01 2.536443148688046767e-01 2.886297376093294731e-01 2.886297376093294731e-01 2.944606413994169114e-01 2.944606413994169114e-01 3.119533527696792818e-01 3.119533527696792818e-01 3.206997084548104948e-01 3.206997084548104948e-01 3.586005830903790104e-01 3.644314868804664487e-01 3.877551020408163129e-01 3.877551020408163129e-01 4.023323615160349642e-01 4.023323615160349642e-01 4.139941690962098964e-01 4.198250728862973902e-01 4.198250728862973902e-01 4.256559766763848285e-01 4.256559766763848285e-01 4.693877551020408379e-01 4.693877551020408379e-01 4.723032069970845570e-01 4.723032069970845570e-01 4.839650145772594891e-01 4.839650145772594891e-01 4.868804664723032083e-01 4.868804664723032083e-01 5.131195335276967917e-01 5.131195335276967917e-01 5.335276967930029368e-01 5.335276967930029368e-01 5.626822157434402394e-01 5.626822157434402394e-01 5.655976676384839585e-01 5.655976676384839585e-01 5.714285714285713969e-01 5.714285714285713969e-01 5.772594752186589462e-01 5.772594752186589462e-01 5.860058309037901036e-01 5.860058309037901036e-01 5.947521865889212611e-01 5.947521865889212611e-01 6.064139941690962488e-01 6.064139941690962488e-01 6.122448979591836871e-01 6.122448979591836871e-01 6.355685131195335513e-01 6.355685131195335513e-01 6.443148688046647088e-01 6.443148688046647088e-01 6.559766763848396964e-01 6.559766763848396964e-01 6.588921282798834156e-01 6.588921282798834156e-01 6.618075801749271347e-01 6.618075801749271347e-01 6.734693877551020114e-01 6.734693877551020114e-01 6.822157434402332798e-01 6.822157434402332798e-01 6.880466472303207182e-01 6.880466472303207182e-01 6.997084548104955948e-01 6.997084548104955948e-01 7.026239067055393139e-01 7.026239067055393139e-01 7.201166180758017399e-01 7.201166180758017399e-01 7.230320699708454590e-01 7.230320699708454590e-01 7.259475218658891782e-01 7.259475218658891782e-01 7.288629737609328973e-01 7.288629737609328973e-01 7.317784256559767275e-01 7.317784256559767275e-01 7.346938775510204467e-01 7.346938775510204467e-01 7.434402332361516041e-01 7.434402332361516041e-01 7.492711370262390425e-01 7.492711370262390425e-01 7.521865889212827616e-01 7.521865889212827616e-01 7.580174927113703109e-01 7.580174927113703109e-01 7.696793002915451876e-01 7.696793002915451876e-01 7.755102040816326259e-01 7.755102040816326259e-01 7.813411078717200642e-01 7.813411078717200642e-01 7.842565597667638944e-01 7.842565597667638944e-01 7.930029154518950518e-01 7.930029154518950518e-01 8.017492711370262093e-01 8.017492711370262093e-01 8.104956268221574778e-01 8.104956268221574778e-01 8.163265306122449161e-01 8.163265306122449161e-01 8.250728862973760735e-01 8.250728862973760735e-01 8.338192419825073420e-01 8.338192419825073420e-01 8.367346938775510612e-01 8.367346938775510612e-01 8.483965014577259378e-01 8.483965014577259378e-01 8.629737609329446446e-01 8.629737609329446446e-01 8.688046647230320829e-01 8.688046647230320829e-01 8.746355685131195212e-01 8.746355685131195212e-01 8.775510204081632404e-01 8.775510204081632404e-01 8.833819241982506787e-01 8.833819241982506787e-01 8.862973760932945089e-01 8.862973760932945089e-01 8.892128279883382280e-01 8.892128279883382280e-01 8.979591836734693855e-01 8.979591836734693855e-01 9.008746355685131046e-01 9.008746355685131046e-01 9.183673469387755306e-01 9.183673469387755306e-01 9.212827988338192498e-01 9.212827988338192498e-01 9.300291545189504072e-01 9.300291545189504072e-01 9.387755102040816757e-01 9.387755102040816757e-01 9.475218658892128332e-01 9.475218658892128332e-01 9.533527696793002715e-01 9.533527696793002715e-01 9.562682215743439906e-01 9.562682215743439906e-01 9.591836734693877098e-01 9.591836734693877098e-01 9.620991253644315400e-01 9.620991253644315400e-01 9.650145772594752591e-01 9.650145772594752591e-01 9.737609329446064166e-01 9.737609329446064166e-01 9.766763848396501357e-01 9.766763848396501357e-01 9.795918367346938549e-01 9.795918367346938549e-01 9.883381924198251234e-01 9.883381924198251234e-01 9.912536443148688425e-01 9.912536443148688425e-01 9.941690962099125617e-01 9.941690962099125617e-01 9.970845481049562808e-01 9.970845481049562808e-01 1.000000000000000000e+00 1.000000000000000000e+00
