# Supplementary material for: Unsupervised inference approach to facial attractiveness
Source: PeerJ. 2020 Oct 28;8:e10210. doi: 10.7717/peerj.10210 (PMC7602690; doi:10.7717/peerj.10210)
Supplement: Supplemental Information 1 — Jupyter Python scripts and modules used to implement the inference models and to analyse the data. [file peerj-08-10210-s001.gz › ARTICLE2_CODES/analyseData.py]

# A set of low-level transformations of the populations coordinates and relative functions, useful for the QUESTHETICS experiment data analysis scripts (scripts  with name analysis*.ipynb) 
# Miguel Ibanez, Roma October 2017

import os
import numpy as np
import copy
import random
import math
from math import pi
from scipy.stats import chi2
######################################################
###########################################
###########################################
# GRAPHICAL FUNCTIONS
import matplotlib.pyplot as plt
import matplotlib as mpl
def compare2matrices(matrixtoplot1,matrixtoplot2,mymin=None,mymax=None,filename=None):

	dim=np.shape(matrixtoplot1)[0]

	fig, axes = plt.subplots(nrows=1, ncols=2)

	if mymin==None:
		mymin1=np.min(matrixtoplot1)
		mymin2=np.min(matrixtoplot2)
		mymin=np.min([mymin1,mymin2])
	if mymax==None:
		mymax1=np.max(matrixtoplot1)
		mymax2=np.max(matrixtoplot2)
		mymax=np.max([mymax1,mymax2])
	for ax,mat in zip(axes.flat,[matrixtoplot1,matrixtoplot2]):
		ax.matshow(mat,vmin=mymin,vmax=mymax )
		ax.xaxis.set_ticks(range(dim))
		ax.yaxis.set_ticks(range(dim))
    
	cbar_ax = fig.add_axes([0.95, 0.15, 0.02, 0.7])
	norm = mpl.colors.Normalize(vmin =mymin, vmax=mymax)
	mpl.colorbar.ColorbarBase(ax=cbar_ax,norm=norm)
	if filename is not None:
    		plt.savefig(filename)
	plt.show()


def plot2matrices(mat1,mat2,filename=None,removediagonal=True,xlabel=None,ylabel=None,title=None):
    D=len(mat1)
    mat3=np.ones((D,D))
    for i in range(D):
        for j in range(D):
            if i<j:
                mat3[i,j]=mat1[i,j]
            else:
                mat3[i,j]=mat2[i,j]
    if removediagonal:
        mat3-=np.eye(D)*np.diag(mat3)
    plt.matshow(mat3)
    plt.colorbar()
    plt.xticks(range(D))
    plt.yticks(range(D))
    if title is not None:
        plt.title(title,fontsize=20)
    if xlabel is not None:
        plt.xlabel(xlabel,fontsize=20)
    if ylabel is not None:
        plt.ylabel(ylabel,fontsize=20)
    if filename is not None:
        plt.savefig(filename)
    plt.show()
###########################################
###########################################
######################################################


######################################################
###########################################
###########################################
# CORDINATE AVERAGES, ERRORS AND COMPARISON BETWEEN AVERAGES IN DIFFERENT SETS

def naiveAvErr(faccepiatte):
    medianaive=[]
    errnaive=[]

    for day in range(len(faccepiatte)): 
        aux=np.std(faccepiatte[day],ddof=1,axis=0)
        errnaive.append( aux /np.sqrt(len(faccepiatte[day]))  )
        medianaive.append( np.average(faccepiatte[day],axis=0) ) 
    return np.array(medianaive) , np.array(errnaive)


#facce has to have the shape: [#voters,#facespervoter,#dimensions]
#the error is the error of the mean
def bootstrapErrorOfMeanVoters(B,facce,alpha=0.975):
    nv=np.shape(facce)[0]
    N =np.shape(facce)[1]
    medie=[]
    #deviazioni=[]

    rateBootstrap=1.
    M=int(rateBootstrap*nv)

    for b in range(B):
	indiciv=np.random.sample(M)
	indiciv=np.array(nv*indiciv,dtype='int')
	indicif=np.random.sample(M)
	indicif=np.array(N*indicif,dtype='int')
        
        pop=[]
        for i in range(M):
            pop.append(facce[indiciv[i],indicif[i]])
        pop=np.array(pop)

        medie.append( np.average(pop,axis=0) )
        #deviazioni.append( np.std(pop,axis=0,ddof=1) )

    myav=np.average(medie,axis=0)
    mystd=np.std(medie,axis=0,ddof=1)
    l= chi2.ppf( (1.-alpha)*.5, M-1.) #np.average(deviazioni,axis=0)
    u= chi2.ppf( (1.+alpha)*.5, M-1.)
    erroru=mystd**2*(M-1.)/l
    errorl=mystd**2*(M-1.)/u
    Delta= [errorl,erroru] #error interval of the variance of the mean
    return myav, mystd , Delta

#TVALUE CALCULATION
#I suppose that avs are [Ndays x dim] lists or arrays
def tvalue(avs,errors):
    tvalue1=[]
    Ndays=len(avs)
    dim=len(avs[0])
    for i in range(Ndays):
        for j in range(Ndays):
            t=(avs[i]-avs[j])/(np.sqrt((errors[i]**2 + errors[j]**2) ) )
            tvalue1.append(t)
    tvalue1=np.reshape(tvalue1,(Ndays,Ndays,dim))
    return np.fabs(tvalue1)
###########################################
###########################################
######################################################


######################################################
###########################################
###########################################
# COORDINATE TRANSFORMATIONS
def standarizePop(pop):
	stdevs=np.std(pop,axis=0)
#	stdevsmedia=np.average(stdevs)
	res=[]
	for el in pop:
		#newel=el*stdevsmedia/stdevs
		newel=el/stdevs
		res.append(newel)
	return np.array(res)


def normalizePop(pop,normalization):
	res=[]
	for el in pop:
		newel=np.average(normalization)*el/normalization
		res.append(newel)
	return np.array(res)
###########################################
###########################################
######################################################

###########################################
###########################################
###########################################
#CORRELATION FUNCTIONS AND THEIR ERROR

def correlation2distances(pop):
	T=len(pop)
	D=len(pop[0])
	conn = [ [ (sum(pop[:,i]*pop[:,j])/(1.*T) - sum(pop[:,i])*sum(pop[:,j])/(T*T)) for j in range(D) ] for i in range(D)]
	return np.array(conn)


# the argument should be [Nfaces,D]
def corrFuncJKerror_global(facce):
	n=len(facce)
	D=len(facce[0])
	cmd=correlation2distances(facce)
	Caux=np.zeros((D,D))
	for j in range(n):
		facceaux=np.delete(facce,[j],axis=0)
		Caux+=(correlation2distances(facceaux) - cmd)**2
	Caux*=(n-1.)/n
	return np.sqrt(Caux)


# the argument should be [Nvoters,Nfacespervoter,D]
def JKerrorC2_interPop(facce):
	nv=len(facce)
	n=len(facce[0])
	D=len(facce[0,0])
	Cstd=np.zeros((D,D))
	Cav=np.zeros((D,D))
	for j in range(nv):
		aux=np.delete(facce,[j],axis=0)
		auxreshaped=aux.reshape(((nv-1)*n,D))
		Caux=correlation2distances(auxreshaped)
		Cav+=Caux
		Cstd+=Caux**2
	Cav/=nv
	Cstd=(nv-1.)*(Cstd/nv-Cav**2)
	return Cav,np.sqrt(Cstd)


# the argument should be [Nvoters,Nfacespervoter,D]
def BootstrapErrorC2(facce,B=1000):
	nv=np.shape(facce)[0]
	n=np.shape(facce[0])[0]
	D=len(facce[0,0])
	Cstd=np.zeros((D,D))
	Cav=np.zeros((D,D))
	allCs=np.zeros((B,D,D))

	for b in range(B):
		indiciv=nv*np.random.sample((nv)) 
		indiciv=np.array(indiciv,dtype=int)
		indicif=n*np.random.sample((nv)) 
		indicif=np.array(indicif,dtype=int)

		pop=[]
		for indicef,indicev in zip(indicif,indiciv):
			pop.append(facce[indicev,indicef])
		pop=np.array(pop)
		allCs[b]=correlation2distances(pop)

	Cav=np.average(allCs,axis=0)
	Cstd=np.std(allCs,axis=0,ddof=1)
	return Cav,Cstd


def BootstrapErrorEigenvals(facce,B=1000):
	nv=np.shape(facce)[0]
	n=np.shape(facce[0])[0]
	D=len(facce[0,0])
	eigenvalstd=np.zeros((D))
	eigenvalsav=np.zeros((D))
	eigenvals=np.zeros((B,D))
	allCs=np.zeros((B,D,D))

	for b in range(B):
		indiciv=nv*np.random.sample((nv)) 
		indiciv=np.array(indiciv,dtype=int)
		indicif=n*np.random.sample((nv)) 
		indicif=np.array(indicif,dtype=int)

		pop=[]
		for indicef,indicev in zip(indicif,indiciv):
			pop.append(facce[indicev,indicef])
		pop=np.array(pop)
		allCs[b]=correlation2distances(pop)
		w1,v1=np.linalg.eig(allCs[b])
		eigenvals[b]=w1[w1.argsort()]
	
	eigenvalsav=np.average(eigenvals,axis=0)
        eigenvalstd=np.std(eigenvals,axis=0,ddof=1)
	return eigenvalsav,eigenvalstd


# the argument should be [Nvoters,Nfacespervoter,D]
#it takes the number of zero eigenvalues as argument
def BootstrapErrorJmatrix(facce,B=1000,nbze=1,Ctosubstract=None):
	nv=len(facce)
	n=len(facce[0])
	D=len(facce[0,0])
	allJs=np.zeros((B,D,D))

	for b in range(B):
		indiciv=nv*np.random.sample((nv)) 
		#indiciv=range(nv)
		indiciv=np.array(indiciv,dtype=int)
		indicif=n*np.random.sample((nv)) 
		indicif=np.array(indicif,dtype=int)

		pop=[]
		for indicef,indicev in zip(indicif,indiciv):
			pop.append(facce[indicev,indicef])
		pop=np.array(pop)

		if Ctosubstract is None:
			CM=correlation2distances(pop)		
		else:
			CM=correlation2distances(pop)-Ctosubstract
		w1,v1=np.linalg.eig(CM)
		eigenvecs=v1.T[w1.argsort()][:]
		eigenvals=w1[w1.argsort()]
		aux=np.dot(eigenvecs[nbze:].T,np.eye(D-nbze)*eigenvals[nbze:]**-1.)
		allJs[b]=np.dot(aux,eigenvecs[nbze:])

	Jav=np.average(allJs,axis=0)
	Jstd=np.std(allJs,axis=0,ddof=1)
	return Jav,Jstd


def prob(faccia,pseudoJ,eigenvals,nbze,returnZ=False):
    aux=np.dot(faccia,pseudoJ)
    H=0.5*np.dot(aux,faccia)
    n=len(faccia)
    logZ= + 0.5*np.sum(np.log(eigenvals[nbze:]))+ 0.5*(n-nbze)*np.log(2.*pi)
    if returnZ:
	return -H,-logZ
    return -H-logZ


###########################################
###########################################
###########################################


#the experimental average of the log-likelihood
def expLL(eigenvals,nbze):
    n=len(eigenvals)
    LL= -(0.5+0.5*np.log(2.*pi))*(n-nbze)-0.5*np.sum(np.log(eigenvals[nbze:]))
    return LL

def detHessianJ(C):
    N=len(C)
    N2=N*(N+1)/2
    Hess=np.zeros((N2,N2))
    mu1=0
    mu2=0
    for i in range (N):
        for j in range(i+1):
#        for j in range(i):
            mu2=0
            for m in range (N):
                for n in range(m+1):
                    Hess[mu1,mu2]=C[i,m]*C[j,n] + C[i,n]*C[j,m]
                    mu2+=1

            mu1+=1

    return np.linalg.det(Hess)
#    return Hess


def computeNumberNullEigenvals(C2Lav,plot=False,soglia=5.0E-10):
    w1,v1=np.linalg.eig(C2Lav)
    eigenvecs=v1.T[w1.argsort()][:]
    eigenvals=w1[w1.argsort()]
    if plot:
        plt.plot(eigenvals,'.-')
        plt.plot([0,len(eigenvals-1)],[1,1])
        plt.grid()
        plt.show()
        print eigenvals
    return np.sum(eigenvals<soglia)

def make_positiveDefinite(M):
    w1,v1=np.linalg.eig(M)
    eigenvecs=v1.T[w1.argsort()][:]
    eigenvals=w1[w1.argsort()]
    eigenvalsp=eigenvals+np.abs(np.min(eigenvals) )
    D=len(w1)    
    aux=np.dot(eigenvecs.T,np.eye(D)*eigenvalsp)
    I=np.dot(aux,eigenvecs)
    return I


def pseudo_inverse(M,soglia=1.0E-8,spectrum=False,allinfo=False,plot=False,silent=False):
    w1,v1=np.linalg.eig(M)
    eigenvecs=v1.T[w1.argsort()][:]
    eigenvals=w1[w1.argsort()]
    
    D=len(w1)
    nbze=np.sum(eigenvals<soglia)
    
    aux=np.dot(eigenvecs[nbze:].T,np.eye(D-nbze)*eigenvals[nbze:]**-1.)
    I=np.dot(aux,eigenvecs[nbze:])
    
    
    if plot:
        plt.plot(eigenvals,'o')
        plt.grid()
        plt.show()
        print eigenvals[0:]
    if not silent:
        print 'nbze,dof=',nbze,D-nbze
    
    if allinfo:
        return np.real(I),np.real(eigenvals[nbze:]),np.real(eigenvecs[nbze:])
    if spectrum:
        return np.real(I),np.real(eigenvals)
    else:
        return np.real(I)


###########################################################################
###########################################################################
###########################################################################
#I CREATE THE ANGLES DEGREES OF FREEDOM (from landmarksraw[] and loal[])
def createAngles(landmarksraw,loal,shapelandmarks):
    ell=np.shape(landmarksraw)[1]/2
    angles=[]
    listofangles=[]

    for i in range (ell):
        for j in range(i):
#        if landmarksraw[0,i]-landmarksraw[0,j] > 10 and landmarksraw[0,i+ell]-landmarksraw[0,j+ell] > 10:
		#mycondition1=(7 in [loal[i],loal[j]] and 12 in [loal[i],loal[j]])
		#mycondition2=(1 in [loal[i],loal[j]] and 3 in [loal[i],loal[j]])
		mycondition3=(landmarksraw[:,i] is landmarksraw[:,j])
		mycondition4=(landmarksraw[:,i+ell] is landmarksraw[:,j+ell])
		mycondition5=(np.std(landmarksraw[:,i] - landmarksraw[:,j]) == 0)
		mycondition6=(np.std(landmarksraw[:,i+ell] - landmarksraw[:,j+ell]) == 0)
                if  not mycondition3 and not mycondition4 and not mycondition5 and not mycondition6:
                    myslope= (landmarksraw[:,i+ell]-landmarksraw[:,j+ell])/\
                        (landmarksraw[:,i]-landmarksraw[:,j]) 
                    angles.append(np.arctan( myslope) )
                    listofangles.append([loal[i],loal[j]])

    angles=np.array(angles).T
    angles=np.reshape(angles,(shapelandmarks[0],shapelandmarks[1],np.shape(angles)[1]) )
    listofangles=np.array(listofangles)

    avangles=np.average(angles,axis=(0,1))
    stdangles=np.std(angles,axis=(0,1),ddof=1)
    anglesstd=(angles-avangles )/stdangles
    return anglesstd,avangles,stdangles,listofangles


###########################################################################
###########################################################################
###########################################################################
#I CREATE THE INTER-LANDMARK DEGREES OF FREEDOM IN POLAR COORDINATES (from landmarksraw[] and listofanglelandmarks[])
def createInterL_radii(landmarksraw,listofanglelandmarks,shapelandmarks,square=False):
    ell=np.shape(landmarksraw)[1]/2
    radii=[]
    listofradii=[]

    for i in range (ell):
        for j in range(i):
#        if landmarksraw[0,i]-landmarksraw[0,j] > 10 and landmarksraw[0,i+ell]-landmarksraw[0,j+ell] > 10:
		    if not square:
		    	radius=np.sqrt((landmarksraw[:,i+ell]-landmarksraw[:,j+ell])**2+\
                        (landmarksraw[:,i]-landmarksraw[:,j])**2)
		    else:
		    	radius=(landmarksraw[:,i+ell]-landmarksraw[:,j+ell])**2+\
                        (landmarksraw[:,i]-landmarksraw[:,j])**2
                    radii.append(radius)
                    listofradii.append([listofanglelandmarks[i],listofanglelandmarks[j]])

    radii=np.array(radii).T
    radii=np.reshape(radii,(shapelandmarks[0],shapelandmarks[1],np.shape(radii)[1]) )
    listofradii=np.array(listofradii)

    avradii=np.average(radii,axis=(0,1))
    stdradii=np.std(radii,axis=(0,1),ddof=1)
    radiistd=(radii-avradii )/stdradii
    return radiistd,avradii,stdradii,listofradii
