# Supplementary material for: Unsupervised inference approach to facial attractiveness
Source: PeerJ. 2020 Oct 28;8:e10210. doi: 10.7717/peerj.10210 (PMC7602690; doi:10.7717/peerj.10210)
Supplement: Supplemental Information 1 — Jupyter Python scripts and modules used to implement the inference models and to analyse the data. [file peerj-08-10210-s001.gz › ARTICLE2_CODES/inference_harmonic_public.ipynb]

# %% [code]
import analyseData
import numpy as np
import matplotlib.pyplot as plt
import copy 
import math

from random import sample

from math import pi
from scipy.stats import chi2
from scipy.stats import t

# %% [code]
import inference2class

# %% [markdown]
# loading the landmark coordinates

# %% [code]
%matplotlib inline
plt.rcParams['image.cmap'] = 'viridis'
plt.rcParams['figure.figsize'] = (12,8)

# %% [code]
deltas_Ns_Npop_2Nl = np.load("deltas_all.dat.npy")

# %% [code]
forma=np.shape(deltas_Ns_Npop_2Nl)
print forma
deltas_Ns_Npop_Nl_Nl=np.reshape(deltas_Ns_Npop_2Nl,(forma[0],forma[1],forma[2]/2,2))
deltas_NsxNpop_Nl_Nl=np.reshape(deltas_Ns_Npop_2Nl,(forma[0]*forma[1],forma[2]/2,2))

# %% [code]
deltas=np.copy(deltas_Ns_Npop_Nl_Nl)
deltas_flat=np.copy(deltas_NsxNpop_Nl_Nl)

# %% [code]
listofrestrictedlandmarks=[1,3,4,7,9,10,14,12]
#listofrestrictedlandmarks=[1,7,9,14,12]
nland=len(listofrestrictedlandmarks)

# %% [markdown]
## INFERENCE
## inference flat_ and inter-subject_

# %% [code]
maxentmodel_flat=inference2class.maxent_harmonic_flat(deltas_flat,1.0E-6,1.0E-6,1.0E-6,1.0E-6)

# %% [code]
maxentmodel_intersubject=inference2class.maxent_harmonic_intersubject(deltas,1.0E-6,1.0E-6,1.0E-6,1.0E-6)

# %% [code]
plotC2tvalues=False
if plotC2tvalues:
    C2tvalues=maxentmodel_flat.C2av/maxentmodel_flat.C2std
    analyseData.plot2matrices(C2tvalues,C2tvalues,filename='C2tvalues.pdf')

# %% [markdown]
## comparison of J's in the Cxy<<Cxx,Cyy approximation 
## (in the "flat" inference model)

# %% [code]
Japproximation_comparison=False 
if Japproximation_comparison:
    analyseData.compare2matrices(-maxentmodel_flat.Jxy,-maxentmodel_flat.Jfull[:nland,nland:],\
                             filename='Jxy_approximation_comparison.pdf')
    analyseData.compare2matrices(-maxentmodel_flat.Jx,-maxentmodel_flat.Jfull[:nland,:nland],\
                             filename='Jx_approximation_comparison.pdf')
    analyseData.compare2matrices(-maxentmodel_flat.Jy,-maxentmodel_flat.Jfull[nland:,nland:],\
                             filename='Jy_approximation_comparison.pdf')

# %% [markdown]
# BOOTSTRAP ERRORS OF THE CORRELATION/INTERACTION
## J's vs C's comparison (in the "inter-subject" model)


# %% [code]
CdotBav,CdotBerr=inference2class.BootstrapC2harmonic(deltas,B=200,funzione=inference2class.dot)
CxBav,CxBerr=inference2class.BootstrapC2harmonic(deltas,B=200,funzione=inference2class.dotx)
CyBav,CyBerr=inference2class.BootstrapC2harmonic(deltas,B=200,funzione=inference2class.doty)
CxyBav,CxyBerr=inference2class.BootstrapC2harmonic(deltas,B=200,funzione=inference2class.dotxy)

# %% [code]
Cdottvalue=CdotBav/CdotBerr
Cxtvalue=CxBav/CxBerr
Cytvalue=CyBav/CyBerr
Cxytvalue=CxyBav/CxyBerr

# %% [code]
##########################################
Jfullav,Jfullerr=maxentmodel_intersubject.Jav,maxentmodel_intersubject.Jstd

Jxtvalue=Jfullav[:nland,:nland]/Jfullerr[:nland,:nland]
Jytvalue=Jfullav[nland:,nland:]/Jfullerr[nland:,nland:]
Jxytvalue=Jfullav[:nland,nland:]/Jfullerr[:nland,nland:]

# %% [code]
pippo,spettro,autovettori=analyseData.pseudo_inverse(Jfullav,allinfo=True)

# %% [code]
plotspectrum=False
if plotspectrum:
    plt.plot(np.log(spettro)/np.log(10.),'s-')
    plt.grid()
    plt.show()

# %% [code]
plotCJtvalues=False
if plotCJtvalues:
    analyseData.plot2matrices(Cxtvalue,-Jxtvalue,xlabel='$-J^{(x)}$',title='$C^{(x)}$',filename='CxJx.pdf')
    analyseData.plot2matrices(Cytvalue,-Jytvalue,xlabel='$-J^{(y)}$',title='$C^{(y)}$',filename='CyJy.pdf')

# %% [code]
print Cxtvalue[6,3], -Jxtvalue[6,3]
print Cxtvalue[7,3], -Jxtvalue[7,3]
print Cxtvalue[6,7], -Jxtvalue[6,7]

print Cytvalue[0,1],-Jytvalue[0,1]
print Cytvalue[0,3],-Jytvalue[0,3]
print Cytvalue[1,3],-Jytvalue[1,3]
print "interesting!  (J's are significant while C's are not)"

# %% [code]
if plotCJtvalues:
    analyseData.compare2matrices(Cxytvalue,-Jxytvalue,filename='CxyJxy.pdf')

# %% [markdown]
# DIAGONAL OF THE OBLIQUE CORRELATION MATRIX 
(NATURAL ANGLE OF EACH LANDMARK DISPLACEMENT)

# %% [code]
comparediagonals=False 
if comparediagonals:
    plt.plot(np.diag(-Jxytvalue),'s-',ms=8,label='$-J$')
    plt.plot(np.diag(Cxytvalue),'s-',ms=8,label='$C$')
    #plt.plot(np.diag(model_all.Jfull[:8,8:]),'s-')
    plt.xlabel("coordinate index, $i$",fontsize=20)
    plt.ylabel("$J^{({\sf x},{\sf y})}_{ii}$ t-value",fontsize=20)
    plt.savefig("Jxy_diagonal.pdf")
    plt.legend()
    plt.show()
    #plt.plot(np.diag(Cxytvalue),'s-')
    #plt.show()


# %% [code]
if comparediagonals:
    plt.plot(np.diag(Jfullav[:nland,nland:]),'s-',label='full inter-subject')  
    plt.plot(np.diag(maxentmodel_flat.Jfull[:nland,nland:]),'s-',label='full flat')
    plt.plot(np.diag(maxentmodel_flat.Jxy),'s-',label='appr flat')
    plt.legend()
    plt.show()
    plt.plot(np.diag(CxyBav),'s-')
    plt.show()

# %% [markdown]
# DATA-MODEL COMPARISON OF THE HISTOGRAM OF SINGLE-LANDMARK ANGLES

# %% [code]
angoli=np.arccos((deltas_flat[:,:,0]/np.sqrt(deltas_flat[:,:,0]**2+deltas_flat[:,:,1]**2)))
angoli*=-np.sign(deltas_flat[:,:,1])

plotangles=False
if plotangles:
    plt.plot(angoli[:,0],'s')

# %% [markdown]
# the angle histograms according to the (flat) model:

# %% [code]
sogliadot=1.0E-6
sogliax=1.0E-6
sogliay=1.0E-6
sogliaxy=1.0E-2

# %% [code]
deltas_flat_xy=np.concatenate((deltas_flat[:,:,0],deltas_flat[:,:,1]),axis=1)  
Cfull=analyseData.correlation2distances(deltas_flat_xy)
sogliafull=np.max([sogliax,sogliay,sogliaxy])

Jfull,eigenvalsfull,eigenvecsfull=analyseData.pseudo_inverse\
        (Cfull,soglia=sogliax,allinfo=True,plot=False,silent=True)

# %% [code]
S=len(deltas_flat_xy)
ndreams=10*S
rank=len(eigenvalsfull)
Deltaprimes=np.zeros((rank,ndreams))
for i in range(rank):
    Deltaprimes[i]=np.random.normal(0.,eigenvalsfull[i]**0.5,ndreams) #rank x S
myDeltas=np.dot(eigenvecsfull.T,Deltaprimes)
myDeltas=myDeltas.T

# %% [code]
#myangles=np.array([np.arctan((myDeltas[:,landindx+8]/myDeltas[:,landindx])) for landindx in range(8)])
#myangles=myangles.T
myangles=np.array([np.arccos(myDeltas[:,landindx]/np.sqrt(myDeltas[:,landindx+8]**2+myDeltas[:,landindx]**2) ) \
                           for landindx in range(8)])
myangles=myangles.T
myangles*=-np.sign(myDeltas[:,8:])

# %% [markdown]
# (a comparison of histograms of single variables)

# %% [code]
makefigure=False
savefigure=False


axissize=28
tickssize=24
legendsize=28

if makefigure:
    for i1 in [0,1,5,6,7]:

        plt.xticks(size=tickssize)
        plt.yticks(size=tickssize)

        plt.hist(angoli[:,i1],bins=20,alpha=0.4,label='data '+str(i1),normed=True)
        plt.hist(angoli[:,i1],bins=20,alpha=1.,normed=True,edgecolor='blue',facecolor=None,lw=2,fill=False)
        plt.hist(myangles[:,i1],bins=20,alpha=0.4,label='model '+str(i1),normed=True,color='green')
        plt.hist(myangles[:,i1],bins=20,alpha=1.,normed=True,edgecolor='green',facecolor=None,lw=2,fill=False)
        plt.legend(fontsize=legendsize)


        if savefigure:
            plt.xlabel("$\phi$",fontsize=axissize)
            plt.ylabel("$h(\phi)$",fontsize=axissize)
            nome='histogramPhi_'+str(i1)+".pdf"
            plt.savefig(nome)
        plt.show()

# %% [code]
plot=False
savefile=False
for coordinata in range(4)+range(5,8):
#for coordinata in [6]:
    radiiplot,anglesplot = np.histogram(angoli[:,coordinata],bins=20)
    radiiplot_model,anglesplot_model = np.histogram(myangles[:,coordinata],bins=20)
    anglesplot=0.5*(anglesplot[1:]+anglesplot[:-1])
    anglesplot_model=0.5*(anglesplot_model[1:]+anglesplot_model[:-1])
    radiiplot=1.*radiiplot/np.max(radiiplot)
    radiiplot_model=1.*radiiplot_model/np.max(radiiplot_model)
    # SAVING IN A FILE
    ######################################
    nomefile="angledist_"+str(coordinata)+".dat"
    np.save(nomefile,[anglesplot,radiiplot])
    ######################################
    if plot:
        print coordinata
        ax = plt.subplot(111, projection='polar')
        ax.plot(anglesplot,radiiplot,'-',lw=3.)
        ax.plot(anglesplot_model,radiiplot_model,'-',lw=3.)
        ax.set_rmax(1.)
#        ax.set_rticks([])  # less radial ticks
#        ax.set_thetagrids([])  # less radial ticks
        #ax.set_rlabel_position(-22.5)  # get radial labels away from plotted line
        ax.grid(True)
        #ax.set_title("A line plot on a polar axis", va='bottom')
        if savefile:
            nomefile="angledist_"+str(coordinata)+".pdf"
            plt.savefig(nomefile)
        plt.show()


# %% [markdown]
#  |Jij| (x and y) vs distance and angle of the inter-ij-landmark segment

# %% [code]
def flatInteractionMatrices(JBav,JBerr,rs_av=rs_av):
    myJ=JBav[:]
    myJerr=JBerr[:]

    coppie=[]
    distanze=[]
    Jmoduli=[]
    Jerrors=[]
    Jtriangle=[]
    slopes=[]

    for i in range(nland):
        for j in range(i):
            if [listofrestrictedlandmarks[i],listofrestrictedlandmarks[j]]\
            not in [[10,9],[12,7],[3,1],[4,3],[4,1]]:
                Jtriangle.append( myJ[i,j] )
                Jmoduli.append(np.abs(myJ[i,j]) )
                Jerrors.append(myJerr[i,j])
                distanze.append(np.linalg.norm(rs_av[i]-rs_av[j]))

                Delta=rs_av[i]-rs_av[j]
                slopes.append( Delta[1]/Delta[0] )

                coppie.append([i,j])
    Jtriangle=np.array(Jtriangle)
    Jerrors=np.array(Jerrors)
    Jmoduli=np.array(Jmoduli)
    return Jtriangle,Jmoduli,Jerrors,coppie,distanze,slopes

# %% [code]
# in the approximation  Cxy<<Cxx
#Jdottriangle,Jdotmoduli,Jdoterrors,coppie,distanze,slopes =flatInteractionMatrices(JdotBav,JdotBerr)
#Jxtriangle,Jxmoduli,Jxerrors,coppie,distanze,slopes =flatInteractionMatrices(JxBav,JxBerr)
#Jytriangle,Jymoduli,Jyerrors,coppie,distanze,slopes =flatInteractionMatrices(JyBav,JyBerr)
#Jxytriangle,Jxymoduli,Jxyerrors,coppie,distanze,slopes =flatInteractionMatrices(JxyBav,JxyBerr)

# inverting instead the whole correlation matrix:
Jxtriangle_full,Jxmoduli_full,Jxerrors_full,coppie,distanze,slopes =\
            flatInteractionMatrices(Jfullav[:nland,:nland],Jfullerr[:nland,:nland])
Jytriangle_full,Jymoduli_full,Jyerrors_full,coppie,distanze,slopes =\
            flatInteractionMatrices(Jfullav[nland:,nland:],Jfullerr[nland:,nland:])

Jxytriangle_full,Jxymoduli_full,Jxyerrors_full,coppie,distanze,slopes =\
            flatInteractionMatrices(Jfullav[:nland,nland:],Jfullerr[:nland,nland:])

# %% [code]
plotJvsdistance=False
if plotJvsdistance:
    plt.errorbar(distanze,Jxtriangle_full,yerr=Jxerrors_full,fmt='s',label='x')
    plt.errorbar(distanze,Jytriangle_full,yerr=Jyerrors_full,fmt='s',label='y')
    plt.errorbar(distanze,Jxytriangle_full,yerr=Jxyerrors_full,fmt='s',label='xy')
    plt.plot(distanze,np.ones((len(distanze))))
    plt.plot(distanze,-np.ones((len(distanze))))
    plt.legend()
    plt.ylabel('$J$')
    plt.xlabel('inter-landmark distance')
    plt.savefig('J_valuevsdistance.pdf')
    plt.show()

# %% [code]
if plotJvsdistance:

    Delta=[0.002, -0.2]

    nb=len(deltas)
    prob_confidence=0.95

    for coppia,J,d in zip(coppie,Jytriangle_full/Jyerrors_full,distanze):
        plt.annotate('$'+str(coppia[0])+','+str(coppia[1])+'$',(d+Delta[0],J+Delta[1]),color='black',fontsize=12)

    #Jdoterrors_errors=np.sqrt([Jdoterrors*(nb-1.)/chi2.ppf((1.+prob_confidence)*.5, nb-1.),\
    #                   Jdoterrors*(nb-1.)/chi2.ppf((1.-prob_confidence)*.5, nb-1.)])

    tdot_err=2.*t.ppf((1.+prob_confidence)*.5, nb-1.)/np.sqrt(nb)

    Jyerrors_errors=np.sqrt([Jyerrors_full*(nb-1.)/chi2.ppf((1.+prob_confidence)*.5, nb-1.),\
                       Jyerrors_full*(nb-1.)/chi2.ppf((1.-prob_confidence)*.5, nb-1.)])


    #plt.errorbar(distanze,Jdottriangle/Jdoterrors,yerr=tdot_err,fmt='s',label='dot')
    plt.errorbar(distanze,Jxtriangle_full/Jxerrors_full,yerr=tdot_err,fmt='s',label='x')
    plt.errorbar(distanze,Jytriangle_full/Jyerrors_full,yerr=tdot_err,fmt='s',label='y')
    plt.errorbar(distanze,Jxytriangle_full/Jxyerrors_full,yerr=tdot_err,fmt='s',label='xy')
    plt.plot(distanze,np.ones((len(distanze))))
    plt.plot(distanze,-np.ones((len(distanze))))
    plt.legend()
    plt.ylabel('$J$ t-value')
    plt.xlabel('inter-landmark distance')
    plt.savefig('Jvsdistance_xy.pdf')
    plt.show()


# %% [code]
if plotJvsdistance:

    Delta=[0.002, -0.2]

    for coppia,J,slo in zip(coppie,Jytriangle_full/Jyerrors_full,np.arctan(np.abs(slopes))):
        plt.annotate('$'+str(coppia[0])+','+str(coppia[1])+'$',(slo+Delta[0],J+Delta[1]),color='black',fontsize=12)


    tdot_err=2.*t.ppf((1.+prob_confidence)*.5, nb-1.)/np.sqrt(nb)


    #plt.errorbar(np.arctan(np.abs(slopes)),Jdottriangle/Jdoterrors,yerr=tdot_err,fmt='s',label='dot')
    plt.errorbar(np.arctan(np.abs(slopes)),Jxtriangle_full/Jxerrors_full,yerr=tdot_err,fmt='s',label='x')
    plt.errorbar(np.arctan(np.abs(slopes)),Jytriangle_full/Jyerrors_full,yerr=tdot_err,fmt='s',label='y')
    plt.errorbar(np.arctan(np.abs(slopes)),Jxytriangle_full/Jxyerrors_full,yerr=tdot_err,fmt='s',label='xy')
    plt.plot(np.arctan(np.abs(slopes)),np.ones((len(distanze))))
    plt.plot(np.arctan(np.abs(slopes)),-np.ones((len(distanze))))
    plt.legend()
    plt.ylabel('$J$ t-value')
    plt.xlabel('inter-landmark angle')
    plt.savefig('Jvsangle_xy.pdf')

    plt.show()


# %% [markdown]
# Jx,Jy in the basis of the various inter-landmark segments 
# (torsion and attraction J's over each inter-landmark segment)

# %% [code]
np.shape(deltas_flat)

# %% [code]
def rotationMatrix(i,j,rs_av):
    R=np.zeros((2,2))
    Delta=rs_av[i]-rs_av[j]
    slope=( Delta[1]/Delta[0] )
    angle=np.arctan(slope)
    R[0,0]=np.cos(angle)
    R[1,1]=np.cos(angle)
    R[0,1]=np.sin(angle)
    R[1,0]=-np.sin(angle)
    return R
    

# %% [markdown]
# ATTRACTION AND TORSION ELASTIC CONSTANTS WITH THE FULL MATRIX

# %% [code]
coppie=[]
distanze=[]
slopes=[]
for i in range(nland):
    for j in range(i):
        if [listofrestrictedlandmarks[i],listofrestrictedlandmarks[j]]\
        not in [[10,9],[12,7],[3,1],[4,3],[4,1]]:
            coppie.append([i,j])
            distanze.append(np.linalg.norm(rs_av[i]-rs_av[j]))
            Delta=rs_av[i]-rs_av[j]
            slopes.append( Delta[1]/Delta[0] )


# %% [code]
Jlong=[]
Jtran=[]


coppielongtran=[]

allsamples=False #if false, it computes the Bootstrap correlation from voter to voter
                 #otherwise, it computes the correlation among all vectors

for coppia in coppie:
#    if 1 not in coppia and 2 not in coppia:
        print 'processing couple of landmarks: ',coppia
        R=rotationMatrix(coppia[0],coppia[1],rs_av)
        if allsamples:
            deltas_flat_rotated=np.copy(deltas_flat)
            n1,n2,n3=np.shape(deltas_flat)
            for i1  in range(n1):
                for i2  in range(n2):
                    deltas_flat_rotated[i1,i2]=np.dot(R.T,deltas_flat[i1,i2])

            thisJdot,thisJx,thisJy,thisJxy,thisJfull,thishfull=inference2class.create_maxentmodel_flat\
            (deltas_flat_rotated,sogliadot,sogliax,sogliay,sogliaxy)
            Jlong.append(thisJfull[coppia[0],coppia[1]])
            Jtran.append(thisJfull[coppia[0]+nland,coppia[1]+nland])
 

        else:
            deltas_rotated=np.copy(deltas)
            n1,n2,n3,n4=np.shape(deltas)
            for i1  in range(n1):
                for i2  in range(n2):
                    for i3 in range(n3):
                        deltas_rotated[i1,i2,i3]=np.dot(R.T,deltas[i1,i2,i3])
                        
            thisJav,thisJstd=inference2class.create_maxentmodel_bootstrap\
            (deltas_rotated,sogliadot,sogliax,sogliay,sogliaxy=1.0E-6,B=200)
           # print thisJav
            Jlong.append(thisJav[coppia[0],coppia[1]]/thisJstd[coppia[0],coppia[1]])
            Jtran.append(thisJav[coppia[0]+nland,coppia[1]+nland]/thisJstd[coppia[0]+nland,coppia[1]+nland])

            
        coppielongtran.append(coppia)
coppielongtran=np.array(coppielongtran)

Jlong=np.array(Jlong)
Jtran=np.array(Jtran)


# %% [code]
LRL=np.array(listofrestrictedlandmarks)
for coppia,Jl,Jt in zip(coppielongtran,Jlong,Jtran):
    print coppia, LRL[coppia], Jl,Jt

# %% [code]
#the only non-interpreatble element of these matrix elements is Jlong_14(6),9(4)
#it has probably a geomtric origin: to make 10(5) near to 14(6) (wrt the average), I need to raise it (to lower its y coord)
#this makes the 9(4) farther (since it is constrained x=0)

# %% [code]
#np.savetxt('longtrans_Jlong.dat',Jlong)
#np.savetxt('longtrans_Jtran.dat',Jtran)
#np.savetxt('longtrans_coppie.dat',coppielongtran)
##np.savetxt('longtrans_Clong.dat',Clong)
##np.savetxt('longtrans_Ctran.dat',Ctran)

# %% [code]
if plotJvsdistance:

    prob_confidence=0.95
    nb=len(deltas)

    tdot_err=2.*t.ppf((1.+prob_confidence)*.5, nb-1.)/np.sqrt(nb)


    plt.errorbar(distanze,Jlong,yerr=tdot_err,fmt='s',label='long')
    plt.errorbar(distanze,Jtran,yerr=tdot_err,fmt='s',label='trans')


    Delta=[0.005,-0.05]

    for coppia,Jt,Jl,d in zip(coppielongtran,Jtran,Jlong,distanze):
        plt.annotate('$('+str(coppia[0])+','+str(coppia[1])+')$',(d+Delta[0],Jt+Delta[1]),color='black',fontsize=12)


    plt.xlabel('$i,j$ inter-l. distance')
    plt.ylabel('$J_{ij}$ t-value')

    plt.plot(distanze,np.ones((len(distanze))),lw=0.7)
    plt.plot(distanze,-np.ones((len(distanze))),lw=0.7)
    plt.legend()
    plt.savefig('Jvsdistance.pdf')


# %% [code]
#the only non-interpreatble element of these matrix elements is Jlong_14(6),9(4)
#it has probably a geomtric origin: to make 10(5) near to 14(6) (wrt the average), I need to raise it (to lower its y coord)
#this makes the 9(4) farther (since it is constrained x=0)

# %% [code]
if plotJvsdistance:
    Delta=[0.005,-0.2]

    for coppia,J,slo in zip(coppielongtran,Jtran,np.arctan(np.abs(slopes))):
        plt.annotate('$('+str(coppia[0])+','+str(coppia[1])+')$',(slo+Delta[0],J+Delta[1]),color='black',fontsize=14)

    plt.xlabel('$i,j$ inter-l. angle')
    plt.ylabel('$J_{ij}$ t-value')

    tdot_err=2.*t.ppf((1.+prob_confidence)*.5, nb-1.)/np.sqrt(nb)

    plt.errorbar(np.arctan(np.abs(slopes)),Jlong,yerr=tdot_err,fmt='s',label='long')
    plt.errorbar(np.arctan(np.abs(slopes)),Jtran,yerr=tdot_err,fmt='s',label='trans')
    plt.plot(np.arctan(np.abs(slopes)),np.ones((len(distanze))),lw=0.7)
    plt.plot(np.arctan(np.abs(slopes)),-np.ones((len(distanze))),lw=0.7)
    plt.legend()
    plt.savefig('Jvsangle.pdf')


# %% [markdown]
# LIKELIHOOD FUNCTION

# %% [code]
likelihoods_inters=maxentmodel_intersubject.compute_likelihoods\
    (np.concatenate((deltas_flat[:,:,0],deltas_flat[:,:,1]),axis=1) )

# %% [code]
plotlikelihoods=False
if plotlikelihoods:
    #SPATIAL PLOT OF LIKELIHOOD
    lands=[3,6]
    plt.scatter(deltas_flat[:,lands[0],0],deltas_flat[:,lands[1],0],c=likelihoods_inters)
    plt.colorbar()
    plt.savefig('loglikelihoodFaces.pdf')
    plt.show()

# %% [markdown]
# SUPERVISED INFERENCE
# (of the subject's gender)
# WITH THE MAXENT GENERATIVE MODEL

# %% [code]
deltasF_Ns_Npop_2Nl = np.load("deltas_F.dat.npy")
deltasM_Ns_Npop_2Nl = np.load("deltas_M.dat.npy")

# %% [code]
forma=np.shape(deltasF_Ns_Npop_2Nl)
print forma
deltasF_Ns_Npop_Nl_Nl=np.reshape(deltasF_Ns_Npop_2Nl,(forma[0],forma[1],forma[2]/2,2))
deltasF_NsxNpop_Nl_Nl=np.reshape(deltasF_Ns_Npop_2Nl,(forma[0]*forma[1],forma[2]/2,2))

forma=np.shape(deltasM_Ns_Npop_2Nl)
print forma
deltasM_Ns_Npop_Nl_Nl=np.reshape(deltasM_Ns_Npop_2Nl,(forma[0],forma[1],forma[2]/2,2))
deltasM_NsxNpop_Nl_Nl=np.reshape(deltasM_Ns_Npop_2Nl,(forma[0]*forma[1],forma[2]/2,2))

# %% [code]
deltasF=np.copy(deltasF_Ns_Npop_Nl_Nl)
deltas_flatF=np.copy(deltasF_NsxNpop_Nl_Nl)

deltasM=np.copy(deltasM_Ns_Npop_Nl_Nl)
deltas_flatM=np.copy(deltasM_NsxNpop_Nl_Nl)

# %% [code]
print np.shape(deltas_flatF)
print np.shape(deltas_flatM)

# %% [markdown]
## creation of test and trainingsets

# %% [code]

fraction=0.75

permutationF=np.random.permutation(deltas_flatF)

trainingF=permutationF[:int(len(deltas_flatF)*fraction)]
testF    =permutationF[int(len(deltas_flatF)*fraction):]

permutationM=np.random.permutation(deltas_flatM)

trainingM=permutationM[:int(len(deltas_flatM)*fraction)]
testM=permutationM[int(len(deltas_flatM)*fraction):]
####################################################################
testF=np.concatenate((testF[:,:,0],testF[:,:,1]),axis=1)
testM=np.concatenate((testM[:,:,0],testM[:,:,1]),axis=1)

# %% [markdown]
## INFERENCE AND CLASSIFICATION WITH NON-REDUNDANT VARIABLES

# %% [code]
#NOTICE that the averages ARE NOT subtracted
thissoil=1.0E-6
modelF=inference2class.maxent_harmonic_flat(trainingF,\
                                            sogliadot=thissoil,sogliax=thissoil,sogliay=thissoil,sogliaxy=thissoil)
modelM=inference2class.maxent_harmonic_flat(trainingM,\
                                            sogliadot=thissoil,sogliax=thissoil,sogliay=thissoil,sogliaxy=thissoil)

# %% [code]

nonredundant=True

standarize=True

if nonredundant:
    sogliafull=1.0E-6
    StrainingF=len(trainingF)
    StrainingM=len(trainingM)
    
    nonredundantvariables=[0,1,3,5,6,7,8,11,12,14]
    
    testF_nr =testF[:,nonredundantvariables]    
    testM_nr =testM[:,nonredundantvariables]
    trainingF_nr=np.reshape(np.transpose(trainingF,(0,2,1)),(StrainingF,16))[:,nonredundantvariables]    
    trainingM_nr=np.reshape(np.transpose(trainingM,(0,2,1)),(StrainingM,16))[:,nonredundantvariables]    
    if standarize:
        alldata_flattened=np.concatenate((trainingF_nr,trainingM_nr,testF_nr,testM_nr),axis=0)
        sigma=np.std(alldata_flattened,axis=0)
        testF_nr/=sigma
        testM_nr/=sigma
        trainingF_nr/=sigma
        trainingM_nr/=sigma

    #I perform the inference of the non-redundant training set 
    # with trainingF:
    Jfull,hfull=inference2class.create_maxentmodel_flat_full(trainingF_nr,sogliafull)
    logZF_nr=inference2class.logZ(Jfull,hfull,sogliafull)
    LLFF_nr = np.array([inference2class.likelihood(el,Jfull,hfull,sogliafull,logZF_nr) for el in testF_nr])
    LLFM_nr = np.array([inference2class.likelihood(el,Jfull,hfull,sogliafull,logZF_nr) for el in testM_nr])    #I perform the inference of the non-redundant training set 
    # with trainingM:
    print -logZF_nr+np.log(10.),-modelF.logz+np.log(16.)
    print -logZF_nr,-modelF.logz
    print 'this is to be clarified'
    Jfull,hfull=inference2class.create_maxentmodel_flat_full(trainingM_nr,sogliafull)
    logZM_nr=inference2class.logZ(Jfull,hfull,sogliafull)
    print -logZM_nr-0.5*np.log(10.),-modelM.logz-0.5*np.log(16.)
    LLMF_nr = np.array([inference2class.likelihood(el,Jfull,hfull,sogliafull,logZM_nr) for el in testF_nr])
    LLMM_nr = np.array([inference2class.likelihood(el,Jfull,hfull,sogliafull,logZM_nr) for el in testM_nr])

# %% [code]
# inference from both datasets
################################
################################
################################

# %% [code]
modelF_onlyfields=inference2class.maxent_harmonic_flat(trainingF)
modelM_onlyfields=inference2class.maxent_harmonic_flat(trainingM)

#I can also infer putting a threshold on the t-value of the elements of the C matrix:
# and, eventually, modify the C maxtrix (for tests) prior to the new inference performed by the function
# self.maxentmodel_tthreshold( )

# I put the C equal to its diagonal (ignoring correlations)
modelF_onlyfields.C2av = np.diag(modelF_onlyfields.C2av) * np.eye(16) 
modelM_onlyfields.C2av = np.diag(modelM_onlyfields.C2av) * np.eye(16) 
# and perform the inference 
modelF_onlyfields.maxentmodel_tthreshold(0.)
modelM_onlyfields.maxentmodel_tthreshold(0.)


# %% [code]
setzerofields=False
if setzerofields:
    modelF.hfull=np.zeros(2*nland)
    modelM.hfull=np.zeros(2*nland)

# %% [code]
#NON-SUBTRACTED AVERAGES:
LLFF_full=modelF.compute_likelihoods(testF)
LLFM_full=modelF.compute_likelihoods(testM)
LLMF_full=modelM.compute_likelihoods(testF)
LLMM_full=modelM.compute_likelihoods(testM)

LLFF_appr=modelF.compute_likelihoods_appr(testF)
LLFM_appr=modelF.compute_likelihoods_appr(testM)
LLMF_appr=modelM.compute_likelihoods_appr(testF)
LLMM_appr=modelM.compute_likelihoods_appr(testM)

LLFF_modelxy=modelF.compute_likelihoods_modelXY(testF)
LLFM_modelxy=modelF.compute_likelihoods_modelXY(testM)
LLMF_modelxy=modelM.compute_likelihoods_modelXY(testF)
LLMM_modelxy=modelM.compute_likelihoods_modelXY(testM)

LLFF_modeldot=modelF.compute_likelihoods_modeldot(testF)
LLFM_modeldot=modelF.compute_likelihoods_modeldot(testM)
LLMF_modeldot=modelM.compute_likelihoods_modeldot(testF)
LLMM_modeldot=modelM.compute_likelihoods_modeldot(testM)

LLFF_onlyfields=modelF_onlyfields.compute_likelihoods(testF)
LLFM_onlyfields=modelF_onlyfields.compute_likelihoods(testM)
LLMF_onlyfields=modelM_onlyfields.compute_likelihoods(testF)
LLMM_onlyfields=modelM_onlyfields.compute_likelihoods(testM)


# AVERAGES SUBTRACTED:
#LLFF_full=modelF.compute_likelihoods(testF-np.average(testF,axis=0))
#LLFM_full=modelF.compute_likelihoods(testM-np.average(testM,axis=0))
#LLMF_full=modelM.compute_likelihoods(testF-np.average(testF,axis=0))
#LLMM_full=modelM.compute_likelihoods(testM-np.average(testM,axis=0))
#LLFF_appr=modelF.compute_likelihoods_appr(testF-np.average(testF,axis=0))
#LLFM_appr=modelF.compute_likelihoods_appr(testM-np.average(testM,axis=0))
#LLMF_appr=modelM.compute_likelihoods_appr(testF-np.average(testF,axis=0))
#LLMM_appr=modelM.compute_likelihoods_appr(testM-np.average(testM,axis=0))
#LLFF_modelxy=modelF.compute_likelihoods_modelXY(testF-np.average(testF,axis=0))
#LLFM_modelxy=modelF.compute_likelihoods_modelXY(testM-np.average(testM,axis=0))
#LLMF_modelxy=modelM.compute_likelihoods_modelXY(testF-np.average(testF,axis=0))
#LLMM_modelxy=modelM.compute_likelihoods_modelXY(testM-np.average(testM,axis=0))
#LLFF_modeldot=modelF.compute_likelihoods_modeldot(testF-np.average(testF,axis=0))
#LLFM_modeldot=modelF.compute_likelihoods_modeldot(testM-np.average(testM,axis=0))
#LLMF_modeldot=modelM.compute_likelihoods_modeldot(testF-np.average(testF,axis=0))
#LLMM_modeldot=modelM.compute_likelihoods_modeldot(testM-np.average(testM,axis=0))

# %% [code]
#analyseData.plot2matrices(modelM.Jfull,modelF.Jfull)

# %% [code]
#a test on the inference of averages
plottest=False
if plottest:
    medieM=np.dot(analyseData.pseudo_inverse(modelM.Jfull),modelM.hfull)
    plt.plot(np.reshape(np.average(trainingM,axis=0).T,(8*2)))
    plt.plot(np.reshape(np.average(testM,axis=0).T,(8*2))/(-3.),'o') 
    plt.plot(medieM,'s')
    plt.show()

# %% [markdown]
due to the presence of null modes, the inference of the fields is not simply h=J<x> (the averages of the couple y4,y5, which are involved in a constraint y4=y5+cte, are not exactly reproduced)

# %% [code]
# preliminar form of ll(x|theta_A) - ll(x|thetaB)
plt.hist(LLMM_full-LLFM_full,normed=True,alpha=0.5,bins=20)
plt.hist(LLMF_full-LLFF_full,normed=True,alpha=0.5,bins=20)

# %% [code]
def tvalue(data1,data2):
    return (np.average(data1)-np.average(data2))/(np.var(data1)+np.var(data2))**0.5

print tvalue(LLMM_full-LLFM_full,LLMF_full-LLFF_full)
print tvalue(LLMM_appr-LLFM_appr,LLMF_appr-LLFF_appr)
print tvalue(LLMM_modelxy-LLFM_modelxy,LLMF_modelxy-LLFF_modelxy)
print tvalue(LLMM_modeldot-LLFM_modeldot,LLMF_modeldot-LLFF_modeldot)
print tvalue(LLMM_onlyfields-LLFM_onlyfields,LLMF_onlyfields-LLFF_onlyfields)


# %% [markdown]
# analysis of the ROC curve

# %% [code]
#ROC curve
from sklearn import metrics

# %% [code]
y_true = np.concatenate( ([1]*len(testF),[0]*len(testM)) )
##############################################################################################
fpr_full, tpr_full, thresholds_full = metrics.roc_curve\
        (y_true, np.concatenate((LLFF_full-LLMF_full,LLFM_full-LLMM_full)))
fpr_appr, tpr_appr, thresholds_appr = metrics.roc_curve\
        (y_true, np.concatenate((LLFF_appr-LLMF_appr,LLFM_appr-LLMM_appr)))
fpr_modelxy, tpr_modelxy, thresholds_modelxy = metrics.roc_curve\
        (y_true, np.concatenate((LLFF_modelxy-LLMF_modelxy,LLFM_modelxy-LLMM_modelxy)))

fpr_modeldot, tpr_modeldot, thresholds_modeldot = metrics.roc_curve\
        (y_true, np.concatenate((LLFF_modeldot-LLMF_modeldot,LLFM_modeldot-LLMM_modeldot)))

fpr_onlyfields, tpr_onlyfields, thresholds_onlyfields = metrics.roc_curve\
        (y_true, np.concatenate((LLFF_onlyfields-LLMF_onlyfields,LLFM_onlyfields-LLMM_onlyfields)))

fpr_nr, tpr_nr, thresholds_nr = metrics.roc_curve\
        (y_true, np.concatenate((LLFF_nr-LLMF_nr,LLFM_nr-LLMM_nr)))
##############################################################################################

# %% [code]
print metrics.roc_auc_score(y_true, np.concatenate((LLFF_full-LLMF_full,LLFM_full-LLMM_full)))
print metrics.roc_auc_score(y_true, np.concatenate((LLFF_appr-LLMF_appr,LLFM_appr-LLMM_appr)))
print metrics.roc_auc_score(y_true, np.concatenate((LLFF_modelxy-LLMF_modelxy,LLFM_modelxy-LLMM_modelxy)))
print metrics.roc_auc_score(y_true, np.concatenate((LLFF_modeldot-LLMF_modeldot,LLFM_modeldot-LLMM_modeldot)))
print metrics.roc_auc_score(y_true, np.concatenate((LLFF_onlyfields-LLMF_onlyfields,LLFM_onlyfields-LLMM_onlyfields)))
print metrics.roc_auc_score(y_true, np.concatenate((LLFF_nr-LLMF_nr,LLFM_nr-LLMM_nr)))

# %% [code]
nA = np.sum(y_true)
nB=len(y_true) - nA
print nA,nB

# %% [markdown]
## adding the classification according to the squared sum of principal component-wise residuals
## I expect this to coincide with MaxEnt-2, except the case in which only the largest n principal components are considered
## (since this is a dimensionality reduction, in principle not considered in maxent-2)

# %% [code]
# I compute the unnormalised maxent-2 probability of a vector using the n most-principal components
# x_in_test has non-zero average
# and IS concatenated
def principalComponents(deltas_flat,n,x_in_test):
    
    deltas_flat_conc=np.concatenate((deltas_flat[:,:,0],deltas_flat[:,:,1]),axis=1)
    myaverage=np.average(deltas_flat_conc,axis=0)
    deltas_flat_conc_nullav=deltas_flat_conc-myaverage
    x=np.copy(x_in_test)
    x-=myaverage
    C=np.cov(deltas_flat_conc_nullav.T)
    w1,v1=np.linalg.eig(C)
    eigenvecs=np.real(v1.T[w1.argsort()][:])
    eigenvals=np.real(w1[w1.argsort()])
    xprime = np.dot(eigenvecs,x)[-n:]
    lambdas = eigenvals[-n:]
    return -0.5*np.sum(np.divide(xprime**2,2.*lambdas))
    

# %% [code]
plot_hist=False
for n in [11]:
    scoresFF=np.array([principalComponents(trainingF,n,el) for el in testF])
    scoresFM=np.array([principalComponents(trainingF,n,el) for el in testM])
    scoresMF=np.array([principalComponents(trainingM,n,el) for el in testF])
    scoresMM=np.array([principalComponents(trainingM,n,el) for el in testM])


    if plot_hist:
        plt.hist(scoresFF,normed=True,alpha=0.5,label='FF')
        plt.hist(scoresFM,normed=True,alpha=0.5,label='FM')
        plt.legend()
        plt.show()
    print 't-value('+str(n)+') = ', (np.average(scoresFF)-np.average(scoresFM))/\
    np.sqrt(np.var(scoresFF)+np.var(scoresFM))

# %% [code]
# ROC with principal components
fpr_PCs, tpr_PCs, thresholds_PCs = metrics.roc_curve\
        (y_true, np.concatenate((scoresFF-scoresMF,scoresFM-scoresMM)))
print metrics.roc_auc_score(y_true, np.concatenate((scoresFF-scoresMF,scoresFM-scoresMM)))

# %% [code]
fpr_maxent3Bern,tpr_maxent3Bern=np.loadtxt('maxent_fpr_vs_tpr_nonredundant.dat')
fpr_maxent2Bern,tpr_maxent2Bern=np.loadtxt('maxent_fpr_vs_tpr_nonredundant_gauss.dat')

# %% [code]
#fpr_GRBM,tpr_GRBM=np.loadtxt('GRBM_fpr_vs_tpr_0.97.dat')
fpr_GRBM,tpr_GRBM=np.loadtxt('GRBM_fpr_vs_tpr_NHNV10_AuROC_0.988.dat')

# %% [markdown]
## ANALYSIS WITH RANDOM FOREST IMPORT

# %% [code]
fpr_randomforest,tpr_randomforest= np.loadtxt('Random_Forest/fpr_tpr.txt').T

# %% [code]
axissize=18
tickssize=14
legendsize=18

plt.plot(fpr_randomforest,tpr_randomforest,label='random forest',lw=4,color='black')

plt.plot(fpr_GRBM,tpr_GRBM,label='GRBM',lw=3)

plt.plot(fpr_maxent3Bern,tpr_maxent3Bern,label='3-maxent ',lw=3)


plt.plot(fpr_full,tpr_full,label='2-maxent',lw=3)
#plt.plot(fpr_modeldot,tpr_modeldot,label='2-maxent dot')


plt.plot(fpr_PCs,tpr_PCs,label='PCs',lw=1.5)

plt.plot(fpr_onlyfields,tpr_onlyfields,label='1-maxent')


plt.ylabel('TPR',size=axissize)
plt.xlabel('FPR',size=axissize)

plt.xticks(size=tickssize)
plt.yticks(size=tickssize)

plt.ylim(0.,1.)
plt.xlim(0.,1.)
plt.plot([0,1],[0,1],color='black',lw=0.75)
plt.legend(fontsize=legendsize)

#plt.savefig('ROCcurve_comparison_simple.pdf')
plt.show()

# %% [code]
plotROCcurve=False


if plotROCcurve:
    axissize=18
    tickssize=14
    legendsize=18

    plt.plot(fpr_randomforest,tpr_randomforest,label='random forest',lw=4,color='black')

    plt.plot(fpr_GRBM,tpr_GRBM,label='GRBM',lw=3)


    plt.plot(fpr_maxent3Bern,tpr_maxent3Bern,label='3-maxent',lw=2)


    plt.plot(fpr_full,tpr_full,label='2-maxent')


    plt.plot(fpr_nr,tpr_nr,label='2-maxent non-redundant')
    #plt.plot(fpr_maxent2Bern,tpr_maxent2Bern,label='2-maxent Berny')

    plt.plot(fpr_appr,tpr_appr,label='2-maxent approximated')
    plt.plot(fpr_modelxy,tpr_modelxy,label='2-maxent null-xy')
    plt.plot(fpr_modeldot,tpr_modeldot,label='2-maxent dot')

    plt.plot(fpr_onlyfields,tpr_onlyfields,label='1-maxent')


    plt.ylabel('TPR',size=axissize)
    plt.xlabel('FPR',size=axissize)

    plt.xticks(size=tickssize)
    plt.yticks(size=tickssize)

    plt.ylim(0.,1.)
    plt.xlim(0.,1.)
    plt.plot([0,1],[0,1],color='black')
    plt.legend(fontsize=legendsize)

    plt.arrow(0.2,0,0,1.,linewidth=0.1,color='black')

    #plt.savefig('ROCcurve_comparison.pdf')
    plt.show()

# %% [markdown]
## accuracy analysis

# %% [code]
def accuracy(nA,nB,tpr,fpr):
    return (nA*tpr+nB*(1.-fpr))/(nA+nB)

# %% [markdown]
## printing the accuracy of the various models

# %% [code]


print np.max (accuracy(nA,nB,tpr_randomforest,fpr_randomforest))

print np.max (accuracy(nA,nB,tpr_GRBM,fpr_GRBM))

print np.max (accuracy(nA,nB,tpr_maxent3Bern,fpr_maxent3Bern))


print np.max (accuracy(nA,nB,tpr_full,fpr_full))
#plt.plot(fpr_modeldot,tpr_modeldot,label='2-maxent dot')


print np.max (accuracy(nA,nB,tpr_PCs,fpr_PCs))

print np.max (accuracy(nA,nB,tpr_onlyfields,fpr_onlyfields))


# %% [markdown]
# classification test with non-redundant variables only

# %% [markdown]
# creation of the classification matrix

# %% [code]
def create_classificationmatrix(testF,testM,LLFF,LLFM,LLMF,LLMM):
    D=np.shape(testF)[1]
    pippoF=np.concatenate((testF[:,:D/2],testF[:,D/2:]),axis=1)
    matrixFs=np.concatenate((pippoF,np.array([LLFF,LLMF,np.ones(len(LLFF))]).T),axis=1)

    pippoM=np.concatenate((testM[:,:D/2],testM[:,D/2:]),axis=1)
    matrixMs=np.concatenate((pippoM,np.array([LLFM,LLMM,np.zeros(len(LLFM))]).T),axis=1)

    classificationmatrix=np.concatenate((matrixFs,matrixMs),axis=0)
    return classificationmatrix

# %% [code]
classificationmatrix_MF_full=create_classificationmatrix(testF,testM,LLFF_full,LLFM_full,LLMF_full,LLMM_full)
classificationmatrix_MF_appr=create_classificationmatrix(testF,testM,LLFF_appr,LLFM_appr,LLMF_appr,LLMM_appr)
classificationmatrix_MF_xy=create_classificationmatrix(\
                                            testF,testM,LLFF_modelxy,LLFM_modelxy,LLMF_modelxy,LLMM_modelxy)
classificationmatrix_MF_dot=create_classificationmatrix\
                                            (testF,testM,LLFF_modeldot,LLFM_modeldot,LLMF_modeldot,LLMM_modeldot)

# %% [code]
