# Supplementary material for: Unsupervised inference approach to facial attractiveness
Source: PeerJ. 2020 Oct 28;8:e10210. doi: 10.7717/peerj.10210 (PMC7602690; doi:10.7717/peerj.10210)
Supplement: Supplemental Information 1 — Jupyter Python scripts and modules used to implement the inference models and to analyse the data. [file peerj-08-10210-s001.gz › ARTICLE2_CODES/README.txt]

This file is a description of the data corresponding to the experiment "E1" described in [M. Ibanez et. al., Scientific Reports volume 9, Article number: 8364 (2019)].

The data consists in four files: "deltas_all.dat.npy", "deltas_F.dat.npy", "deltas_M.dat.npy" , "rs_av.dat.npy". The first three are a list of the (fluctuations around the average positions of the) 2D facial landmark coordinates sculpted by a pool of experimental human subjects, as it is described in the above reference. The last file contains the average positions of the landmarks, with respect to all the subjects. In particular, "deltas_all.dat.npy" contains the facial coordinates sculpted by all the subjects, while "deltas_F.dat.npy", "deltas_M.dat.npy" contain the facial coordinates sculpted by female and male subjects, respectively (so that the information contained in the first file coincides with that contained in the two former files).

The files are stored as .npy, format, the standard binary data file format in the Python module NumPy. The data can be easily loaded with the (NumPy) Python command:

deltas_Ns_Npop_2Nl = numpy.load("deltas_all.dat.npy")

The data of the first three files are under the form of a three-dimensional NumPy array with dimensions (Ns,Npop,n) where these three symbols indicate:

Ns	the number of experimental subjects
Npop	the size of the genetic population that each subject has sculpted, in the sense of the above mentioned reference
n	the dimension of each vector of landmark coordinates in the genetic population of each subject. n=2*Nl where Nl is the number of landmarks (since each landmark has two Cartesian coordinates). 
	The n-dimensional vector of (x,y) Cartesian coordinates of each landmark is in the format: (X_1,Y_1,X_2,Y_2,...,X_Nl,Y_Nl), where X_i and Y_i are the x and y-coordinates of the i-th landmark (with respect to the average position of the i-th landmark). 


The data of the file "rs_av.dat.npy" are under the form of a NumPy array of dimension (Nl,2). The second index corresponds to the X or the Y coordinate.  

Rome, 1st February 2020.
Miguel Ibanez-Berganza 
miguel.berganza@roma1.infn.it
