# Supplementary material for: Unsupervised inference approach to facial attractiveness
Source: PeerJ. 2020 Oct 28;8:e10210. doi: 10.7717/peerj.10210 (PMC7602690; doi:10.7717/peerj.10210)
Supplement: Supplemental Information 1 — Jupyter Python scripts and modules used to implement the inference models and to analyse the data. [file peerj-08-10210-s001.gz › ARTICLE2_CODES/maxent_fpr_vs_tpr_nonredundant.dat]

0.9956709956709957 0.9913419913419913 0.987012987012987 0.9826839826839827 0.9783549783549783 0.974025974025974 0.9696969696969697 0.9653679653679653 0.961038961038961 0.9567099567099567 0.9523809523809523 0.948051948051948 0.9437229437229437 0.9393939393939394 0.935064935064935 0.9307359307359307 0.9264069264069265 0.922077922077922 0.9177489177489178 0.9134199134199135 0.9090909090909091 0.9047619047619048 0.9004329004329005 0.8961038961038961 0.8917748917748918 0.8874458874458875 0.8831168831168831 0.8787878787878788 0.8744588744588745 0.8701298701298701 0.8658008658008658 0.8614718614718615 0.8571428571428571 0.8528138528138528 0.8484848484848485 0.8441558441558441 0.8398268398268398 0.8354978354978355 0.8311688311688312 0.8268398268398268 0.8225108225108225 0.8181818181818182 0.8138528138528138 0.8095238095238095 0.8051948051948052 0.8008658008658008 0.7965367965367965 0.7922077922077922 0.7878787878787878 0.7835497835497836 0.7792207792207793 0.7748917748917749 0.7705627705627706 0.7662337662337663 0.7619047619047619 0.7575757575757576 0.7532467532467533 0.7489177489177489 0.7445887445887446 0.7402597402597403 0.7359307359307359 0.7316017316017316 0.7272727272727273 0.7229437229437229 0.7186147186147186 0.7142857142857143 0.70995670995671 0.7056277056277056 0.7012987012987013 0.696969696969697 0.6926406926406926 0.6883116883116883 0.683982683982684 0.6796536796536796 0.6753246753246753 0.6753246753246753 0.670995670995671 0.6666666666666666 0.6623376623376623 0.658008658008658 0.6536796536796536 0.6493506493506493 0.645021645021645 0.6406926406926406 0.6363636363636364 0.6320346320346321 0.6277056277056277 0.6277056277056277 0.6233766233766234 0.6190476190476191 0.6147186147186147 0.6103896103896104 0.6103896103896104 0.6060606060606061 0.6017316017316018 0.5974025974025974 0.5930735930735931 0.5887445887445888 0.5887445887445888 0.5844155844155844 0.5800865800865801 0.5757575757575758 0.5757575757575758 0.5714285714285714 0.5670995670995671 0.5627705627705628 0.5584415584415584 0.5541125541125541 0.5497835497835498 0.5454545454545454 0.5411255411255411 0.5367965367965368 0.5324675324675324 0.5281385281385281 0.5238095238095238 0.5238095238095238 0.5194805194805194 0.5151515151515151 0.5108225108225108 0.5064935064935064 0.5021645021645021 0.5021645021645021 0.49783549783549785 0.4935064935064935 0.48917748917748916 0.48484848484848486 0.48484848484848486 0.4805194805194805 0.4805194805194805 0.47619047619047616 0.47186147186147187 0.4675324675324675 0.4675324675324675 0.46320346320346323 0.4588744588744589 0.45454545454545453 0.45021645021645024 0.4458874458874459 0.44155844155844154 0.43722943722943725 0.4329004329004329 0.4329004329004329 0.42857142857142855 0.42424242424242425 0.42424242424242425 0.4199134199134199 0.4155844155844156 0.41125541125541126 0.4069264069264069 0.4025974025974026 0.39826839826839827 0.39826839826839827 0.3939393939393939 0.38961038961038963 0.38961038961038963 0.3852813852813853 0.38095238095238093 0.38095238095238093 0.37662337662337664 0.3722943722943723 0.3722943722943723 0.36796536796536794 0.36796536796536794 0.36363636363636365 0.3593073593073593 0.3593073593073593 0.354978354978355 0.35064935064935066 0.3463203463203463 0.341991341991342 0.341991341991342 0.33766233766233766 0.33766233766233766 0.33766233766233766 0.3333333333333333 0.329004329004329 0.3246753246753247 0.3203463203463203 0.31601731601731603 0.3116883116883117 0.30735930735930733 0.30735930735930733 0.30303030303030304 0.2987012987012987 0.2987012987012987 0.2943722943722944 0.29004329004329005 0.2857142857142857 0.2857142857142857 0.2813852813852814 0.2813852813852814 0.27705627705627706 0.2727272727272727 0.2683982683982684 0.26406926406926406 0.2597402597402597 0.2554112554112554 0.2554112554112554 0.2510822510822511 0.2510822510822511 0.24675324675324675 0.24242424242424243 0.23809523809523808 0.23809523809523808 0.23809523809523808 0.23376623376623376 0.22943722943722944 0.22510822510822512 0.22077922077922077 0.22077922077922077 0.21645021645021645 0.21212121212121213 0.21212121212121213 0.2077922077922078 0.20346320346320346 0.19913419913419914 0.19913419913419914 0.19913419913419914 0.19480519480519481 0.19480519480519481 0.19480519480519481 0.19480519480519481 0.19047619047619047 0.19047619047619047 0.19047619047619047 0.19047619047619047 0.18614718614718614 0.18614718614718614 0.18614718614718614 0.18614718614718614 0.18614718614718614 0.18181818181818182 0.18181818181818182 0.1774891774891775 0.17316017316017315 0.16883116883116883 0.1645021645021645 0.1645021645021645 0.1645021645021645 0.16017316017316016 0.16017316017316016 0.15584415584415584 0.15584415584415584 0.15584415584415584 0.15584415584415584 0.15584415584415584 0.15151515151515152 0.15151515151515152 0.15151515151515152 0.15151515151515152 0.1471861471861472 0.14285714285714285 0.13852813852813853 0.13852813852813853 0.13852813852813853 0.1341991341991342 0.12987012987012986 0.12987012987012986 0.12987012987012986 0.12987012987012986 0.12987012987012986 0.12987012987012986 0.12554112554112554 0.12554112554112554 0.12121212121212122 0.12121212121212122 0.12121212121212122 0.11688311688311688 0.11688311688311688 0.11255411255411256 0.10822510822510822 0.10822510822510822 0.10822510822510822 0.10822510822510822 0.10822510822510822 0.10822510822510822 0.1038961038961039 0.1038961038961039 0.1038961038961039 0.1038961038961039 0.1038961038961039 0.1038961038961039 0.1038961038961039 0.1038961038961039 0.1038961038961039 0.09956709956709957 0.09956709956709957 0.09523809523809523 0.09523809523809523 0.09523809523809523 0.09523809523809523 0.09523809523809523 0.09523809523809523 0.09090909090909091 0.09090909090909091 0.09090909090909091 0.09090909090909091 0.09090909090909091 0.09090909090909091 0.09090909090909091 0.08658008658008658 0.08225108225108226 0.08225108225108226 0.08225108225108226 0.08225108225108226 0.08225108225108226 0.08225108225108226 0.08225108225108226 0.08225108225108226 0.08225108225108226 0.08225108225108226 0.08225108225108226 0.08225108225108226 0.08225108225108226 0.08225108225108226 0.08225108225108226 0.07792207792207792 0.0735930735930736 0.0735930735930736 0.0735930735930736 0.0735930735930736 0.0735930735930736 0.0735930735930736 0.0735930735930736 0.0735930735930736 0.0735930735930736 0.0735930735930736 0.0735930735930736 0.0735930735930736 0.0735930735930736 0.06926406926406926 0.06926406926406926 0.06926406926406926 0.06926406926406926 0.06493506493506493 0.06060606060606061 0.06060606060606061 0.05627705627705628 0.05627705627705628 0.05194805194805195 0.05194805194805195 0.05194805194805195 0.05194805194805195 0.047619047619047616 0.04329004329004329 0.04329004329004329 0.04329004329004329 0.04329004329004329 0.04329004329004329 0.04329004329004329 0.04329004329004329 0.04329004329004329 0.04329004329004329 0.04329004329004329 0.04329004329004329 0.04329004329004329 0.04329004329004329 0.03896103896103896 0.03896103896103896 0.03896103896103896 0.03896103896103896 0.03896103896103896 0.03896103896103896 0.03896103896103896 0.03896103896103896 0.03896103896103896 0.03896103896103896 0.03896103896103896 0.03896103896103896 0.03896103896103896 0.03896103896103896 0.03896103896103896 0.03896103896103896 0.03463203463203463 0.030303030303030304 0.030303030303030304 0.030303030303030304 0.030303030303030304 0.030303030303030304 0.030303030303030304 0.025974025974025976 0.025974025974025976 0.025974025974025976 0.025974025974025976 0.025974025974025976 0.021645021645021644 0.021645021645021644 0.021645021645021644 0.021645021645021644 0.021645021645021644 0.021645021645021644 0.021645021645021644 0.017316017316017316 0.017316017316017316 0.017316017316017316 0.017316017316017316 0.012987012987012988 0.012987012987012988 0.012987012987012988 0.012987012987012988 0.012987012987012988 0.012987012987012988 0.012987012987012988 0.012987012987012988 0.012987012987012988 0.012987012987012988 0.012987012987012988 0.012987012987012988 0.012987012987012988 0.012987012987012988 0.012987012987012988 0.012987012987012988 0.012987012987012988 0.012987012987012988 0.012987012987012988 0.012987012987012988 0.012987012987012988 0.012987012987012988 0.012987012987012988 0.012987012987012988 0.012987012987012988 0.012987012987012988 0.012987012987012988 0.012987012987012988 0.008658008658008658 0.008658008658008658 0.008658008658008658 0.008658008658008658 0.008658008658008658 0.008658008658008658 0.008658008658008658 0.008658008658008658 0.008658008658008658 0.008658008658008658 0.008658008658008658 0.008658008658008658 0.008658008658008658 0.008658008658008658 0.008658008658008658 0.008658008658008658 0.008658008658008658 0.008658008658008658 0.008658008658008658 0.008658008658008658 0.008658008658008658 0.008658008658008658 0.008658008658008658 0.008658008658008658 0.008658008658008658 0.008658008658008658 0.008658008658008658 0.008658008658008658 0.008658008658008658 0.008658008658008658 0.008658008658008658 0.008658008658008658 0.008658008658008658 0.008658008658008658 0.008658008658008658 0.008658008658008658 0.008658008658008658 0.008658008658008658 0.008658008658008658 0.008658008658008658 0.008658008658008658 0.008658008658008658 0.008658008658008658 0.008658008658008658 0.008658008658008658 0.008658008658008658 0.008658008658008658 0.008658008658008658 0.008658008658008658 0.008658008658008658 0.008658008658008658 0.008658008658008658 0.008658008658008658 0.008658008658008658 0.008658008658008658 0.008658008658008658 0.008658008658008658 0.008658008658008658 0.008658008658008658 0.008658008658008658 0.008658008658008658 0.008658008658008658 0.008658008658008658 0.008658008658008658 0.008658008658008658 0.008658008658008658 0.008658008658008658 0.008658008658008658 0.008658008658008658 0.008658008658008658 0.008658008658008658 0.008658008658008658 0.008658008658008658 0.008658008658008658 0.008658008658008658 0.008658008658008658 0.008658008658008658 0.008658008658008658 0.008658008658008658 0.008658008658008658 0.008658008658008658 0.008658008658008658 0.008658008658008658 0.008658008658008658 0.008658008658008658 0.004329004329004329 0.004329004329004329 0.004329004329004329 0.004329004329004329 0.004329004329004329 0.004329004329004329 0.004329004329004329 0.004329004329004329 0.0 0.0 0.0 0.0 0.0 0.0 0.0 0.0 0.0 0.0 0.0 0.0 0.0 0.0 0.0 0.0 0.0 0.0 0.0 0.0 0.0 0.0 0.0 0.0 0.0 0.0 0.0 0.0 0.0 0.0 0.0 0.0 0.0 0.0 0.0 0.0 0.0 0.0 0.0 0.0 0.0 0.0 0.0 0.0 0.0 0.0 0.0 0.0 0.0 0.0 0.0 0.0 0.0 0.0 0.0 0.0 0.0
1.0 1.0 1.0 1.0 1.0 1.0 1.0 1.0 1.0 1.0 1.0 1.0 1.0 1.0 1.0 1.0 1.0 1.0 1.0 1.0 1.0 1.0 1.0 1.0 1.0 1.0 1.0 1.0 1.0 1.0 1.0 1.0 1.0 1.0 1.0 1.0 1.0 1.0 1.0 1.0 1.0 1.0 1.0 1.0 1.0 1.0 1.0 1.0 1.0 1.0 1.0 1.0 1.0 1.0 1.0 1.0 1.0 1.0 1.0 1.0 1.0 1.0 1.0 1.0 1.0 1.0 1.0 1.0 1.0 1.0 1.0 1.0 1.0 1.0 1.0 0.9970845481049563 0.9970845481049563 0.9970845481049563 0.9970845481049563 0.9970845481049563 0.9970845481049563 0.9970845481049563 0.9970845481049563 0.9970845481049563 0.9970845481049563 0.9970845481049563 0.9970845481049563 0.9941690962099126 0.9941690962099126 0.9941690962099126 0.9941690962099126 0.9941690962099126 0.9912536443148688 0.9912536443148688 0.9912536443148688 0.9912536443148688 0.9912536443148688 0.9912536443148688 0.9883381924198251 0.9883381924198251 0.9883381924198251 0.9883381924198251 0.9854227405247813 0.9854227405247813 0.9854227405247813 0.9854227405247813 0.9854227405247813 0.9854227405247813 0.9854227405247813 0.9854227405247813 0.9854227405247813 0.9854227405247813 0.9854227405247813 0.9854227405247813 0.9854227405247813 0.9825072886297376 0.9825072886297376 0.9825072886297376 0.9825072886297376 0.9825072886297376 0.9825072886297376 0.9795918367346939 0.9795918367346939 0.9795918367346939 0.9795918367346939 0.9795918367346939 0.9766763848396501 0.9766763848396501 0.9737609329446064 0.9737609329446064 0.9737609329446064 0.9737609329446064 0.9708454810495627 0.9708454810495627 0.9708454810495627 0.9708454810495627 0.9708454810495627 0.9708454810495627 0.9708454810495627 0.9708454810495627 0.9708454810495627 0.967930029154519 0.967930029154519 0.967930029154519 0.9650145772594753 0.9650145772594753 0.9650145772594753 0.9650145772594753 0.9650145772594753 0.9650145772594753 0.9650145772594753 0.9620991253644315 0.9620991253644315 0.9620991253644315 0.9591836734693877 0.9591836734693877 0.9591836734693877 0.956268221574344 0.956268221574344 0.956268221574344 0.9533527696793003 0.9533527696793003 0.9504373177842566 0.9504373177842566 0.9504373177842566 0.9475218658892128 0.9475218658892128 0.9475218658892128 0.9475218658892128 0.9475218658892128 0.9446064139941691 0.9446064139941691 0.9416909620991254 0.9387755102040817 0.9387755102040817 0.9387755102040817 0.9387755102040817 0.9387755102040817 0.9387755102040817 0.9387755102040817 0.9387755102040817 0.9358600583090378 0.9358600583090378 0.9358600583090378 0.9329446064139941 0.9329446064139941 0.9329446064139941 0.9329446064139941 0.9300291545189504 0.9300291545189504 0.9271137026239067 0.9271137026239067 0.9271137026239067 0.9271137026239067 0.9271137026239067 0.9271137026239067 0.9271137026239067 0.924198250728863 0.924198250728863 0.9212827988338192 0.9212827988338192 0.9212827988338192 0.9212827988338192 0.9183673469387755 0.9154518950437318 0.9154518950437318 0.9154518950437318 0.9154518950437318 0.9154518950437318 0.9125364431486881 0.9125364431486881 0.9125364431486881 0.9096209912536443 0.9096209912536443 0.9096209912536443 0.9096209912536443 0.9067055393586005 0.9037900874635568 0.9037900874635568 0.9008746355685131 0.8979591836734694 0.8950437317784257 0.8950437317784257 0.892128279883382 0.8892128279883382 0.8862973760932945 0.8862973760932945 0.8833819241982507 0.880466472303207 0.8775510204081632 0.8746355685131195 0.8746355685131195 0.8717201166180758 0.8717201166180758 0.8717201166180758 0.8717201166180758 0.8717201166180758 0.8688046647230321 0.8658892128279884 0.8658892128279884 0.8629737609329446 0.8629737609329446 0.8600583090379009 0.8571428571428571 0.8542274052478134 0.8513119533527697 0.8513119533527697 0.8513119533527697 0.8454810495626822 0.8425655976676385 0.8425655976676385 0.8425655976676385 0.8425655976676385 0.8396501457725948 0.8367346938775511 0.8367346938775511 0.8367346938775511 0.8338192419825073 0.8309037900874635 0.8279883381924198 0.8250728862973761 0.8221574344023324 0.8221574344023324 0.8192419825072886 0.8192419825072886 0.8163265306122449 0.8134110787172012 0.8134110787172012 0.8104956268221575 0.8104956268221575 0.8104956268221575 0.8075801749271136 0.8046647230320699 0.8017492711370262 0.7988338192419825 0.7959183673469388 0.7959183673469388 0.793002915451895 0.7900874635568513 0.7871720116618076 0.7842565597667639 0.7813411078717201 0.7784256559766763 0.7755102040816326 0.7725947521865889 0.7725947521865889 0.7696793002915452 0.7696793002915452 0.7667638483965015 0.7638483965014577 0.760932944606414 0.7580174927113703 0.7551020408163265 0.7551020408163265 0.7521865889212828 0.749271137026239 0.7463556851311953 0.7434402332361516 0.7405247813411079 0.7376093294460642 0.7376093294460642 0.7376093294460642 0.7346938775510204 0.7317784256559767 0.7288629737609329 0.7259475218658892 0.7230320699708455 0.7201166180758017 0.717201166180758 0.7142857142857143 0.7113702623906706 0.7084548104956269 0.7055393586005831 0.7026239067055393 0.6997084548104956 0.6967930029154519 0.6967930029154519 0.6967930029154519 0.6967930029154519 0.6909620991253644 0.6880466472303207 0.685131195335277 0.6822157434402333 0.6793002915451894 0.6763848396501457 0.673469387755102 0.6705539358600583 0.6705539358600583 0.6647230320699709 0.6618075801749271 0.6618075801749271 0.6588921282798834 0.6559766763848397 0.6530612244897959 0.6530612244897959 0.6530612244897959 0.6501457725947521 0.6501457725947521 0.6472303206997084 0.6472303206997084 0.6443148688046647 0.641399416909621 0.6384839650145773 0.6384839650145773 0.6384839650145773 0.6355685131195336 0.6326530612244898 0.6297376093294461 0.6268221574344023 0.6239067055393586 0.6209912536443148 0.6180758017492711 0.6151603498542274 0.6122448979591837 0.60932944606414 0.6064139941690962 0.6034985422740525 0.6034985422740525 0.6005830903790087 0.597667638483965 0.5947521865889213 0.5918367346938775 0.5889212827988338 0.5860058309037901 0.5830903790087464 0.5801749271137027 0.577259475218659 0.5743440233236151 0.5714285714285714 0.5685131195335277 0.565597667638484 0.5626822157434402 0.5597667638483965 0.5597667638483965 0.5597667638483965 0.5568513119533528 0.5539358600583091 0.5510204081632653 0.5481049562682215 0.5451895043731778 0.5451895043731778 0.5422740524781341 0.5393586005830904 0.5364431486880467 0.5335276967930029 0.5335276967930029 0.5306122448979592 0.5276967930029155 0.5247813411078717 0.521865889212828 0.5189504373177842 0.5160349854227405 0.5160349854227405 0.5131195335276968 0.5102040816326531 0.5072886297376094 0.5072886297376094 0.5043731778425656 0.5014577259475219 0.49854227405247814 0.4956268221574344 0.49271137026239065 0.4897959183673469 0.4868804664723032 0.4839650145772595 0.48104956268221577 0.478134110787172 0.4752186588921283 0.47230320699708456 0.46938775510204084 0.46647230320699706 0.46355685131195334 0.4606413994169096 0.4577259475218659 0.45481049562682213 0.4518950437317784 0.4489795918367347 0.446064139941691 0.44314868804664725 0.4402332361516035 0.43731778425655976 0.43440233236151604 0.4314868804664723 0.42857142857142855 0.42857142857142855 0.42565597667638483 0.4227405247813411 0.4198250728862974 0.41690962099125367 0.4139941690962099 0.4110787172011662 0.40816326530612246 0.40524781341107874 0.40233236151603496 0.39941690962099125 0.3965014577259475 0.3935860058309038 0.39067055393586003 0.3877551020408163 0.3848396501457726 0.3819241982507289 0.37900874635568516 0.3760932944606414 0.37317784256559766 0.37026239067055394 0.3673469387755102 0.36443148688046645 0.36151603498542273 0.358600583090379 0.3556851311953353 0.35276967930029157 0.3498542274052478 0.3469387755102041 0.34402332361516036 0.34110787172011664 0.33819241982507287 0.33527696793002915 0.3323615160349854 0.3294460641399417 0.32653061224489793 0.3236151603498542 0.3206997084548105 0.3177842565597668 0.31486880466472306 0.3119533527696793 0.30903790087463556 0.30612244897959184 0.3032069970845481 0.30029154518950435 0.29737609329446063 0.2944606413994169 0.2915451895043732 0.2886297376093295 0.2857142857142857 0.282798833819242 0.27988338192419826 0.27696793002915454 0.27405247813411077 0.27113702623906705 0.26822157434402333 0.2653061224489796 0.26239067055393583 0.2594752186588921 0.2565597667638484 0.2536443148688047 0.25072886297376096 0.2478134110787172 0.24489795918367346 0.24198250728862974 0.239067055393586 0.23615160349854228 0.23323615160349853 0.2303206997084548 0.22740524781341107 0.22448979591836735 0.22157434402332363 0.21865889212827988 0.21574344023323616 0.21282798833819241 0.2099125364431487 0.20699708454810495 0.20408163265306123 0.20116618075801748 0.19825072886297376 0.19533527696793002 0.1924198250728863 0.18950437317784258 0.18658892128279883 0.1836734693877551 0.1836734693877551 0.18075801749271136 0.17784256559766765 0.1749271137026239 0.17201166180758018 0.16909620991253643 0.1661807580174927 0.16326530612244897 0.16326530612244897 0.16034985422740525 0.15743440233236153 0.15451895043731778 0.15160349854227406 0.14868804664723032 0.1457725947521866 0.14285714285714285 0.13994169096209913 0.13702623906705538 0.13411078717201166 0.13119533527696792 0.1282798833819242 0.12536443148688048 0.12244897959183673 0.119533527696793 0.11661807580174927 0.11370262390670553 0.11078717201166181 0.10787172011661808 0.10495626822157435 0.10204081632653061 0.09912536443148688 0.09620991253644315 0.09329446064139942 0.09037900874635568 0.08746355685131195 0.08454810495626822 0.08163265306122448 0.07871720116618076 0.07580174927113703 0.0728862973760933 0.06997084548104957 0.06705539358600583 0.0641399416909621 0.061224489795918366 0.05830903790087463 0.05539358600583091 0.052478134110787174 0.04956268221574344 0.04664723032069971 0.043731778425655975 0.04081632653061224 0.037900874635568516 0.03498542274052478 0.03206997084548105 0.029154518950437316 0.026239067055393587 0.023323615160349854 0.02040816326530612 0.01749271137026239 0.014577259475218658 0.011661807580174927 0.008746355685131196 0.0058309037900874635 0.0029154518950437317 0.0
