# Supplementary material for: Unsupervised inference approach to facial attractiveness
Source: PeerJ. 2020 Oct 28;8:e10210. doi: 10.7717/peerj.10210 (PMC7602690; doi:10.7717/peerj.10210)
Supplement: Supplemental Information 1 — Jupyter Python scripts and modules used to implement the inference models and to analyse the data. [file peerj-08-10210-s001.gz › ARTICLE2_CODES/GRBM_fpr_vs_tpr_NHNV10_AuROC_0.988.dat]

0.000000000000000000e+00 0.000000000000000000e+00 0.000000000000000000e+00 0.000000000000000000e+00 0.000000000000000000e+00 0.000000000000000000e+00 0.000000000000000000e+00 0.000000000000000000e+00 0.000000000000000000e+00 4.329004329004329001e-03 4.329004329004329001e-03 8.658008658008658001e-03 8.658008658008658001e-03 1.298701298701298787e-02 1.298701298701298787e-02 2.164502164502164414e-02 2.164502164502164414e-02 2.597402597402597574e-02 2.597402597402597574e-02 3.030303030303030387e-02 3.030303030303030387e-02 5.194805194805195148e-02 5.194805194805195148e-02 5.627705627705627961e-02 5.627705627705627961e-02 6.493506493506492894e-02 6.493506493506492894e-02 7.359307359307359908e-02 7.359307359307359908e-02 8.658008658008657654e-02 8.658008658008657654e-02 1.038961038961039030e-01 1.038961038961039030e-01 1.125541125541125592e-01 1.125541125541125592e-01 1.168831168831168804e-01 1.168831168831168804e-01 1.471861471861471982e-01 1.471861471861471982e-01 2.207792207792207695e-01 2.207792207792207695e-01 2.770562770562770560e-01 2.770562770562770560e-01 5.627705627705628100e-01 5.627705627705628100e-01 5.670995670995671034e-01 5.670995670995671034e-01 5.930735930735930861e-01 5.930735930735930861e-01 1.000000000000000000e+00
0.000000000000000000e+00 2.915451895043731732e-03 3.790087463556851555e-01 3.848396501457725938e-01 5.043731778425656342e-01 5.102040816326530726e-01 6.530612244897958663e-01 6.588921282798834156e-01 7.784256559766763450e-01 7.784256559766763450e-01 8.250728862973760735e-01 8.250728862973760735e-01 8.425655976676384995e-01 8.425655976676384995e-01 8.892128279883382280e-01 8.892128279883382280e-01 9.241982507288629689e-01 9.241982507288629689e-01 9.300291545189504072e-01 9.300291545189504072e-01 9.416909620991253949e-01 9.416909620991253949e-01 9.475218658892128332e-01 9.475218658892128332e-01 9.562682215743439906e-01 9.562682215743439906e-01 9.620991253644315400e-01 9.620991253644315400e-01 9.650145772594752591e-01 9.650145772594752591e-01 9.679300291545189783e-01 9.679300291545189783e-01 9.708454810495626974e-01 9.708454810495626974e-01 9.795918367346938549e-01 9.795918367346938549e-01 9.825072886297375740e-01 9.825072886297375740e-01 9.854227405247812932e-01 9.854227405247812932e-01 9.883381924198251234e-01 9.883381924198251234e-01 9.912536443148688425e-01 9.912536443148688425e-01 9.941690962099125617e-01 9.941690962099125617e-01 9.970845481049562808e-01 9.970845481049562808e-01 1.000000000000000000e+00 1.000000000000000000e+00
