# Supplementary material for: Unsupervised inference approach to facial attractiveness
Source: PeerJ. 2020 Oct 28;8:e10210. doi: 10.7717/peerj.10210 (PMC7602690; doi:10.7717/peerj.10210)
Supplement: Supplemental Information 1 — Jupyter Python scripts and modules used to implement the inference models and to analyse the data. [file peerj-08-10210-s001.gz › ARTICLE2_CODES/Random_Forest/RF_volti.ipynb]

# %% [markdown]
## Moudli

# %% [code]
import numpy as np
import pandas as pd
import matplotlib.pyplot as plt
# Standardization
from sklearn.preprocessing import scale
# DataFrame Permutation
from sklearn.utils import shuffle
# Cross-Validation 
from sklearn.model_selection import cross_val_score, GridSearchCV
# ROC curve
from sklearn import metrics
# Random Forest
from sklearn.ensemble import RandomForestClassifier

# %% [code]
%matplotlib inline
plt.rcParams['image.cmap'] = 'viridis'
plt.rcParams['figure.figsize'] = (12,8)

# %% [markdown]
## Function that plot ROC Curve and calculates AUC score

# %% [code]
def ROC_curve_with_AUC(trained_model, test, targets, name_fig="ROC_"):
    predict_prob = trained_model.predict_proba( test )
    prob_sick = predict_prob[:,1]
    print metrics.roc_auc_score( targets , prob_sick )
    fpr, tpr, _ = metrics.roc_curve( targets , prob_sick )
    
    #printing fpr and tpr in a txt file
    #with open("fpr_tpr.txt", "w") as f:
    #    for i in range(len(fpr)):
    #        f.write(str(fpr[i]) + "\t" + str(tpr[i]) + "\n")
    
    plt.plot(fpr, tpr, label="AUC score = %f"%(metrics.roc_auc_score( targets , prob_sick )))

    plt.ylim(-0.1,1.1)
    plt.xlim(-0.1,1.1)
    plt.plot([0,1],[0,1],color='black')
    plt.legend()
    #plt.savefig(name_fig)
    plt.show()

# %% [markdown]
## Importing data

# %% [code]
"""importing data"""
train = np.load("train_concatenated.dat.npy")
test = np.load("test_concatenated.dat.npy")
targets_train = np.load("true_scores.dat.npy")
targets_test = np.load("true_scores_test.dat.npy")

"""fixing data"""
train_n = np.zeros((1722, 16))
print train[:,0], "\n", train_n[:,0]
for i in range(16):
    if i<8:
        a=2*i
        train_n[:,i]=train[:,a]
    else:
        a=2*(i-8)+1
        train_n[:,i]=train[:,a]
train=train_n

"""checking data"""
print train.shape, test.shape, targets_train.shape, targets_test.shape
plt.errorbar(range(16),np.average(train,axis=0),yerr=np.std(train,axis=0))
plt.errorbar(range(16),np.average(test,axis=0),yerr=np.std(test,axis=0))
#plt.savefig("coordinate_comparison.pdf")
plt.show()

# %% [markdown]
##  RF

# %% [code]
""" Training Random Forest """
trained_model = RandomForestClassifier(n_estimators=1000, max_depth=None, min_samples_split=2, n_jobs=1).fit( train, targets_train )
print "Trained model : ", trained_model

# %% [code]
""" Predictions and accuracy score"""
training_predictions = trained_model.predict( train )
test_predictions = trained_model.predict( test )
print "Train Accuracy : ", metrics.accuracy_score( targets_train , training_predictions )
print "Test Accuracy  : ", metrics.accuracy_score( targets_test , test_predictions )

# %% [code]
""" Confusion Matrix of Test set """
print pd.crosstab(targets_test, test_predictions, rownames=['Actual Condition'], colnames=['Predicted Condition'])

# %% [code]
ROC_curve_with_AUC(trained_model, test, targets_test, name_fig="ROC_RF")

# %% [code]
