# Supplementary material for: Unsupervised inference approach to facial attractiveness
Source: PeerJ. 2020 Oct 28;8:e10210. doi: 10.7717/peerj.10210 (PMC7602690; doi:10.7717/peerj.10210)
Supplement: Supplemental Information 1 — Jupyter Python scripts and modules used to implement the inference models and to analyse the data. [file peerj-08-10210-s001.gz › ARTICLE2_CODES/Random_Forest/fpr_tpr.txt]

0.0	0.0
0.0	0.008658008658008658
0.0	0.021645021645021644
0.0	0.03896103896103896
0.0	0.047619047619047616
0.0	0.06060606060606061
0.0	0.06926406926406926
0.0	0.08225108225108226
0.0	0.09090909090909091
0.0	0.10822510822510822
0.0	0.11255411255411256
0.0	0.12554112554112554
0.0	0.12987012987012986
0.0	0.13852813852813853
0.0	0.1471861471861472
0.0	0.15584415584415584
0.0	0.16883116883116883
0.0	0.1774891774891775
0.0	0.18614718614718614
0.0	0.19480519480519481
0.0	0.20346320346320346
0.0	0.22077922077922077
0.0	0.22510822510822512
0.0	0.23376623376623376
0.0	0.24242424242424243
0.0	0.2683982683982684
0.0	0.29004329004329005
0.0	0.30303030303030304
0.0	0.3203463203463203
0.0	0.329004329004329
0.0	0.33766233766233766
0.0	0.3463203463203463
0.0	0.35064935064935066
0.0	0.3593073593073593
0.0	0.3722943722943723
0.0	0.38095238095238093
0.0	0.38961038961038963
0.0	0.39826839826839827
0.0	0.4025974025974026
0.0	0.4199134199134199
0.0	0.42857142857142855
0.0	0.43722943722943725
0.0	0.47619047619047616
0.0	0.48484848484848486
0.0	0.49783549783549785
0.0	0.5238095238095238
0.0	0.5367965367965368
0.0	0.5670995670995671
0.0	0.5757575757575758
0.0	0.5800865800865801
0.0	0.5974025974025974
0.0	0.6017316017316018
0.0	0.6103896103896104
0.0	0.6233766233766234
0.0	0.6493506493506493
0.0	0.670995670995671
0.0	0.6796536796536796
0.0	0.6926406926406926
0.0	0.70995670995671
0.0	0.7575757575757576
0.0	0.7662337662337663
0.0	0.7748917748917749
0.0	0.7878787878787878
0.0	0.8398268398268398
0.0	0.8484848484848485
0.0	0.8528138528138528
0.0029154518950437317	0.8528138528138528
0.0029154518950437317	0.8571428571428571
0.0058309037900874635	0.8571428571428571
0.0058309037900874635	0.8787878787878788
0.008746355685131196	0.8787878787878788
0.008746355685131196	0.8874458874458875
0.011661807580174927	0.8874458874458875
0.011661807580174927	0.9047619047619048
0.011661807580174927	0.9134199134199135
0.011661807580174927	0.9307359307359307
0.014577259475218658	0.935064935064935
0.014577259475218658	0.9393939393939394
0.01749271137026239	0.9393939393939394
0.01749271137026239	0.948051948051948
0.02040816326530612	0.948051948051948
0.02040816326530612	0.9567099567099567
0.02040816326530612	0.961038961038961
0.023323615160349854	0.961038961038961
0.023323615160349854	0.9653679653679653
0.026239067055393587	0.9653679653679653
0.026239067055393587	0.9696969696969697
0.043731778425655975	0.9696969696969697
0.043731778425655975	0.974025974025974
0.06997084548104957	0.974025974025974
0.06997084548104957	0.9783549783549783
0.07580174927113703	0.9783549783549783
0.08163265306122448	0.9783549783549783
0.10204081632653061	0.9783549783549783
0.10204081632653061	0.9826839826839827
0.11078717201166181	0.9826839826839827
0.11661807580174927	0.9826839826839827
0.11661807580174927	0.987012987012987
0.12244897959183673	0.987012987012987
0.12244897959183673	0.9956709956709957
0.12536443148688048	0.9956709956709957
0.12536443148688048	1.0
0.16326530612244897	1.0
0.16909620991253643	1.0
0.1749271137026239	1.0
0.18658892128279883	1.0
0.19533527696793002	1.0
0.20699708454810495	1.0
0.21865889212827988	1.0
0.2303206997084548	1.0
0.2478134110787172	1.0
0.2536443148688047	1.0
0.2653061224489796	1.0
0.2886297376093295	1.0
0.29737609329446063	1.0
0.3206997084548105	1.0
0.32653061224489793	1.0
0.3323615160349854	1.0
0.33819241982507287	1.0
0.34402332361516036	1.0
0.358600583090379	1.0
0.36151603498542273	1.0
0.3673469387755102	1.0
0.3760932944606414	1.0
0.3819241982507289	1.0
0.39067055393586003	1.0
0.39941690962099125	1.0
0.40816326530612246	1.0
0.4139941690962099	1.0
0.41690962099125367	1.0
0.42565597667638483	1.0
0.43731778425655976	1.0
0.4489795918367347	1.0
0.45481049562682213	1.0
0.46355685131195334	1.0
0.478134110787172	1.0
0.4897959183673469	1.0
0.49271137026239065	1.0
0.5014577259475219	1.0
0.5072886297376094	1.0
0.5160349854227405	1.0
0.5276967930029155	1.0
0.5335276967930029	1.0
0.5568513119533528	1.0
0.565597667638484	1.0
0.577259475218659	1.0
0.5801749271137027	1.0
0.597667638483965	1.0
0.6034985422740525	1.0
0.6064139941690962	1.0
0.6209912536443148	1.0
0.6297376093294461	1.0
0.6326530612244898	1.0
0.641399416909621	1.0
0.6530612244897959	1.0
0.6647230320699709	1.0
0.6676384839650146	1.0
0.6793002915451894	1.0
0.6880466472303207	1.0
0.6938775510204082	1.0
0.7055393586005831	1.0
0.7084548104956269	1.0
0.717201166180758	1.0
0.7230320699708455	1.0
0.7405247813411079	1.0
0.7434402332361516	1.0
0.760932944606414	1.0
0.7638483965014577	1.0
0.7784256559766763	1.0
0.7871720116618076	1.0
0.793002915451895	1.0
0.8192419825072886	1.0
0.8221574344023324	1.0
0.8279883381924198	1.0
0.8309037900874635	1.0
0.8600583090379009	1.0
0.8688046647230321	1.0
0.8746355685131195	1.0
0.8775510204081632	1.0
0.8862973760932945	1.0
0.892128279883382	1.0
0.9037900874635568	1.0
0.9096209912536443	1.0
0.9271137026239067	1.0
0.9300291545189504	1.0
0.9358600583090378	1.0
0.9475218658892128	1.0
0.9533527696793003	1.0
0.9650145772594753	1.0
0.9708454810495627	1.0
0.9766763848396501	1.0
1.0	1.0
