# Supplementary material for: Unsupervised inference approach to facial attractiveness
Source: PeerJ. 2020 Oct 28;8:e10210. doi: 10.7717/peerj.10210 (PMC7602690; doi:10.7717/peerj.10210)
Supplement: Supplemental Information 3 — A detailed description of the database can be found in the README file. [file peerj-08-10210-s003.tar]

Archive with 5 entries (5 files):
- deltas_F.dat.npy
- deltas_M.dat.npy
- deltas_all.dat.npy
- rs_av.dat.npy
- README.txt
